# Supplementary material for: Structural Insights into Separase Architecture and Substrate Recognition through Computational Modelling of Caspase-Like and Death Domains
Source: PLoS Comput Biol. 2015 Oct 29;11(10):e1004548. doi: 10.1371/journal.pcbi.1004548 (PMC4626109; doi:10.1371/journal.pcbi.1004548)
Supplement: S1 File — Aligned sequences of caspase domains from caspases, gingipain R and separases from different species. (TXT) [file pcbi.1004548.s001.txt]

CLUSTAL

Caspase3_human/12-248                DYPEMGLCIIINNKNFHKSTGMTSRS----------------------------GTDVDA
caspase7_human/40-270                NFEKLGKCIIINNKNFDKVTGMGVRN----------------------------GTDKDA
Caspase1_Spod/28-272                 NHKHRGMAIIFNHEHFD-IHSLKSRT----------------------------GTNVDS
Caspase1_human/39-266                KSSRTRLALIICNEEFDSIPR---RT----------------------------GAEVDI
Gingipain/139-360                    DKWLGQALCIASAEGGPSADNGESDI----------------------------QHENVI
Homo_sapiens/1889-2119               -----HLVLVLDKDLQK----LPWES-MPSLQALPVTR-LP-S------------FRFLL
Mus_musculus/1885-2117               -----HLVLVLDKDLQK----LPWESTPILQAQP-VTR-LP-S------------FRFLL
Caenorhabditis_elegans/902-1153      -----YTYLVICPHLSQ----FCWERLPIFDEYPYVGR-QV-S------------IHSTF
Drosophila_melanogaster/360-634      -----PIILVVDERLDH----LHWEQLVTVQEF---SR-VK-S------------LHCLW
Drosophila_virilis/366-640           -----PIILVVDERLDH----MHWEQLASMQE---CTR-IK-S------------LHSLW
Drosophila_willistoni/360-635        -----PTILIVDERLDH----FHWEQLATTQ--E-FSR-VK-S------------LHLLW
Shizosaccharomyces_pombe/1594-1828   -----HTVLVLDKSVHQ----FPWESLPCLNRQS-VSR-VP-S------------LSILR
Saccharomyces_cerevisiae/1391-1630   -----HTFLVVSSSCHL----FPWECLSFLKDLS-ITR-VPSYV----------CLNKLL
Asp_nidulans/1828-2067               ------TVLVLDKSLHL----FPWESLPCLQGLP-VCR-VP-S------------LECLR
Exophalia_dermatidis/1807-2067       -----HVILVLDKELQA----FPWESMPCLRGRP-VSR-MP-S------------LGAIW
Encephalitozoon_hellem/566-772       -----DVVLVLDETTTD----FPFESMPIFRDSA-VYR-VP-S------------LEYLE
Encephalitozoon_intestinalis/568-774 -----DVILVLDETTTE----FPFESIPAFKGKS-VYR-VP-S------------LEYLE
Encephalitozoon_romaleae/568-774     -----DIILVLDETTTE----FPFESMPIFRGKA-VYR-VP-S------------LEYLE
Giardia_lamblia/1424-1642            -----TVVLNTDSAFYR----LPFDHSPLFVSETIVSR-IHAGAETKVGPQ---------
Giardia_intestinalis/482-700         -----KVVLNTDSAFYR----FPFDHSPLFAPETMVSR-IHAGAETRIGPQ---------
Trypanosoma_brucei/897-1159          -----PVYLVLDNELHC----LPFEGIDVLRHGS-VSR-VP-T--------VSFVSTFTS
Trypanosoma_cruzi/861-1101           -----SLYLVLDNELHA----LPLEGMDVLLTGN-VAR-VPTS------------TFIST
Leishmania_major/1018-1279           -----HVYLVLDGELHA----LPWEALGVCQERS-VSR-VP-S------------LEYLK
Perkinsus_marinus/104-331            -----PLYLFLAPCLMN----LPIEFMLTGEH-S-IVR-GG-S------------INLLL
Cryptosporidium_muris/2563-2821      -----PIILYLDPLFMN----LPLEGLECNIVQPITRGVHP-S------------ISLSN
Esp1_Cry_hominis/313-558             -----PAVIFLDKILIS----LPIESICDLKFQPITRGINRRMCKNN--------IDHLF
Cryptosporidium_parvum/2197-2442     -----PTIIFLDKILIS----LPIESICDLKFQPITRGINRRMCKNN--------IDNLF
Arabidopsis_thaliana/1873-2176       -----PIILVLDPEVQM----LPWENIPILRKQE-VYR-MP-SV-----------GCISA
Medicago_truncatula/451-742          -----PVILVLDPEVQM----LAWENLPILRKQE-VYR-MP-SVSS---------ISFVL
Ricinus_communis/1862-2153           -----PLILVLDFEVQM----LPWENLPVLRNQE-VYR-MP-S------------VASIC
Ostreococcus_tauri/1105-1323         -----SLMILSLH--------PVHEMTTCLVV------------------------SSEQ
Chlamydomonas_reinhardtii/2084-2337  ----CPLLLVLSPCLHA----LPWESMPCLRGRS-VSR-VL-S------------LPACC
Volvox_carteri/1800-2079             -----PVLLVLSPALHA----LPWESIPCCHGKELYRILSLQVACATASARTEMQHVNIS
Phaeodactylum_tricornutum/1780-2039  -----CTFLVLDENLQRF----PFEGLPSFENTP-VSR-LP-C------------ISFLY
Spironucleus_salmonicida/827-1043    -----TFILFYDKLNLI----TDITHVQRISIDP-ILNQIP-LE-------NTFSFINTI
Blumeria_graminis/650-903            ----QHTILVLDKALHS----FPWESLPCLDGLA-VSRL-PSL--------ASLRERIIC

Caspase3_human/12-248                ANLRETFRNLK------------------YEVRNKND--LTREEIVE--LMRDVSK----
caspase7_human/40-270                EALFKCFRSLG------------------FDVIVYND--CSCAKMQD--LLKKASE----
Caspase1_Spod/28-272                 DNLSKVLKTLG------------------FKVTVFPN--LKSEEINK--FIQQTAE----
Caspase1_human/39-266                TGMTMLLQNLG------------------YSVDVKKN--LTASDMTTELEAFAHR-----
Gingipain/139-360                    ANLLTQYG---------------------YTKIIKCYDPGVTPKNIIDAFNGG-------
Homo_sapiens/1889-2119               SYSIIKEYGASPVLSQGVDPRS-------TFYVLNPHNNLSSTEEQFRANFSSE-AG---
Mus_musculus/1885-2117               SYTVTKEAGASSVLSQGVDPQN-------TFYVLNPHSNLSSTEERFRASFSSE-TG---
Caenorhabditis_elegans/902-1153      SQLEAMKSQEKQIPLQIDVQNA--------YYILDPDNNLGETQKRMVEYINK--FN---
Drosophila_melanogaster/360-634      RLFQNHKSNIKHGYYTTNIKR--------GMCVINPDADLVNSGRRLRSFFEYWLSQ---
Drosophila_virilis/366-640           RLFKCHKNQIQCGYYTVNIKR--------GITVINPDADLANSGRRLRSFLEYWLTH---
Drosophila_willistoni/360-635        RLYQWHKPNIHHGYYTVNIES--------GISVINPDGDLPNSGRRLRGFFEYWLGH---
Shizosaccharomyces_pombe/1594-1828   DILSQSFVVNGEYVEVRKEA---------GSYILNPSLDLKHTQEMFEHKLVE--GG---
Saccharomyces_cerevisiae/1391-1630   SRFHYQLPLQVTIEDN-------------ISMILNPNGDLSRTESKFKGMFQKIIDAKPS
Asp_nidulans/1828-2067               DRVLHLRSGKQSALSIDRRNG---------TYILNPTGDLKTTQETFEKDLSSLKG----
Exophalia_dermatidis/1807-2067       QRLKVIQDQSSQNDGYTIPSTE-------GTYILNPSSDLTSTQEMFGQAFMTQLSQ---
Encephalitozoon_hellem/566-772       ETPRPSASEKS------------------FFYLLDPENNLPRTQERMSEFLKSSGITN--
Encephalitozoon_intestinalis/568-774 DVPGLEIDRKS------------------FFYLLDPENNLFKTRERISGFLRSSGIKNG-
Encephalitozoon_romaleae/568-774     ETSGANISGSS------------------FFYLLDPENNLPKTQDRMTKFLKSFGITNG-
Giardia_lamblia/1424-1642            -----------------------------RRFLIDPLGDLKRTRERMKGLMLELPGNWDG
Giardia_intestinalis/482-700         -----------------------------RRFLIDPLGDLRRTRERMKGLMLELPGNWDG
Trypanosoma_brucei/897-1159          TLGQRNDSCHSSGDYIEKGGKNAAGCAGTVCCVIDPAGVMSKTLRRLLPLCSR--KG---
Trypanosoma_cruzi/861-1101           SKAESLDICDGG-----------------VYCVIDPAGDMPKTSKRLLPVCQR--TG---
Leishmania_major/1018-1279           HCSTDASAVSLQRLFVHRDDAALQHGPSSLTDLIAQHPRWEVVYGETLQAAAAAARDGSS
Perkinsus_marinus/104-331            PDGAASAVGKG------------------GYYVIDPSGDLTESNKKLEPLLAGEF-----
Cryptosporidium_muris/2563-2821      LRHFKSKLKHENSPYAVFSCRQCN-----LFYCINPTGDLIQTENLIVPYLKSIFRFSNQ
Esp1_Cry_hominis/313-558             NQLQKSKESNLRLLANFCN----------IYYCINPTGDLEETEKTVIEFIKQKFGSKC-
Cryptosporidium_parvum/2197-2442     NQLQKSKESNLRLLASFC----------NIYYCINPTGDLEETEKTVIEFIKQKFGSKCS
Arabidopsis_thaliana/1873-2176       VLKKRSLQGEPAKSHVASFPLIDPLD---SFYLLNPGGDLTDTQVTFESWFRD--QN---
Medicago_truncatula/451-742          DKGSTSKEPVGRNLAPFPSIDPL-----DAFYLVNPDGDLAGTQIEFEKFFRDQNL----
Ricinus_communis/1862-2153           STLDRSCNNQEQVGRIFSAFPFIDPLD--AFYLLNPSGDLSSTQVEFENWFRDQNLEGK-
Ostreococcus_tauri/1105-1323         GAVRRSKLDLSEIV---------------TYVRAQLSGELNNSSHMRYLTPLLAKAG---
Chlamydomonas_reinhardtii/2084-2337  GAAAAAFTSGGGRSSPAALPTS-------AFYLLNPSGDLADTQSAFQQLLEAQ-AG---
Volvox_carteri/1800-2079             SDLDGRVAALRHCGSRGMTVAGTSGSATSVFYVLNPSSDLVESQQFLQPILEAQ-AH---
Phaeodactylum_tricornutum/1780-2039  FSLKATKRALDLQR---------------VNYVVDPESNLPGTRQRIMPILDSLSQENDR
Spironucleus_salmonicida/827-1043    RYLKTSQKMHITASEQLPPSTNLFFVDSSLPQTQIRIRELLNNQKQS-------------
Blumeria_graminis/650-903            QQDDIRNDKSLAHYVDREKG----------SYILNPGGDLKHTLSTFEGKLQSLDG----

Caspase3_human/12-248                -----------------EDHSKRSSFVCVLLSHGEEGIIFGTNGPVD-----------LK
caspase7_human/40-270                -----------------EDHTNAACFACILLSHGEENVIYGKDGVTP-----------IK
Caspase1_Spod/28-272                 -----------------MDHSDADCLLVAVLTHGELGMLYAKDTHYK------------P
Caspase1_human/39-266                -----------------PEHKTSDSTFLVFMSHGIREGICGKKHSEQVPDIL------QL
Gingipain/139-360                    ------------------------ISLVNYTGHGSETAWGTSH-----------------
Homo_sapiens/1889-2119               -WRG--VVGEVPRPEQVQEALTKHD-LYIYAGHGAGARFLD-------------------
Mus_musculus/1885-2117               -WKG--VIGEVPSLDQVQAALTERD-LYIYAGHGAGARFLDG------------------
Caenorhabditis_elegans/902-1153      -WEG--TVGSAPKSNEISAALSQRD-AFFFIGHGSGSSVM----PR--------------
Drosophila_melanogaster/360-634      -WQH--LFETVPNEEVMVKQALQAD-CFVYAGHGS-GLQY----VNG-------------
Drosophila_virilis/366-640           -WEH--MYETVPSEQFMLEKAFKAD-CFVYAGHGSSLQYVSTR-----------------
Drosophila_willistoni/360-635        -WRN---MFETVPTEDVIVKEVFKSKCFVYAGHGSGLQYISGR-----------------
Shizosaccharomyces_pombe/1594-1828   -WKG--LIASQPSNRDFIKMLSGND-FFLYFGHGGGEQYTT-------------------
Saccharomyces_cerevisiae/1391-1630   SQL----VMNEKPEEETLLKMLQNSNLFVYIGHGGGEQYVR-------------------
Asp_nidulans/1828-2067               -WTG--MVNRQPTEDEFKDSLQSKS-LFLYFGHGSGAQYIRGR-----------------
Exophalia_dermatidis/1807-2067       -FKA--IVNRPPGESEFEEALHNRP-LMLYFGHGGGAQYIRGC-----------------
Encephalitozoon_hellem/566-772       ------GVTGRPLSDLECRKADRYD-VLLYFGHGNGLRYLKTSGEG--------------
Encephalitozoon_intestinalis/568-774 -------ITGRPPSDLECKEADGYD-VLLYFGHGSGLKYLKVSGEG--------------
Encephalitozoon_romaleae/568-774     -------VTGRSLSDLECREADKCD-ILLYFGHGSGLKYLKISGEG--------------
Giardia_lamblia/1424-1642            LLGK-AEEGSTHSRQPLALLKETADGVFFFAGHGCGEAVLPLN-----------------
Giardia_intestinalis/482-700         LLGKV-EGGSADSRQPLALLKETADGVFFFAGHGCGEAVLPLN-----------------
Trypanosoma_brucei/897-1159          -WVV-KSHNSPPSARLLREMYRAGVRLYVYVGHGKGEQIIQRG-----------------
Trypanosoma_cruzi/861-1101           -WKT--STQSVPCGKLMHELYSYRAKAYFYVGHGKGERFLHRG-----------------
Leishmania_major/1018-1279           AVTS---PLMRRLLSRCEAASDRID-TYVYAGHKGGEHLVPRG-----------------
Perkinsus_marinus/104-331            -WEGR--SGVDPPVEEVVGALASRR-VFLYVGHSGGGQYWSTSG----------------
Cryptosporidium_muris/2563-2821      ---SGISNFIPNPKDILTNMSNEKSNLYLFCGHQAGEKFLPGEAFEKGIPSTRE------
Esp1_Cry_hominis/313-558             ---SGISNSIPQATEIMNTMSFNRSNLYLFCGHQAGEKFIQGELFERGIIT---------
Cryptosporidium_parvum/2197-2442     G---ISNSIPQATEIMNTMSFNRSN-LYLFCGHQAGEKFIQGELFERGIIT---------
Arabidopsis_thaliana/1873-2176       -FEG--KAGSEPSAIELTEALETHD-LFLYFGHGSGAQYIPR------------------
Medicago_truncatula/451-742          --EG--KAGSKPTVKELASALESHE-LFIYFGHGSGVQYISRREIEKLPQC---------
Ricinus_communis/1862-2153           -------AGCAPTAEELTSALKNHD-LFLYFGHGSGAQYISQQ-----------------
Ostreococcus_tauri/1105-1323         -WDG--VIGTPPTVNEVRKAFQDVD-FYFYFGHGGGQDIIKIK-----------------
Chlamydomonas_reinhardtii/2084-2337  -WQG--VVGQQPSARALLAALANHE-VFLFLGHGSGEQYLPLP-----------------
Volvox_carteri/1800-2079             -WKG--ITGERPSTQALLTALQSHE-LFLYFGHGSGEQYLPLP-----------------
Phaeodactylum_tricornutum/1780-2039  EWDG--IVGCEPSSLFFQKSLSMDSSLFLYFGHGGAEKYFSSKE----------------
Spironucleus_salmonicida/827-1043    -WVE--ITKPQAIIDSIKS-----TQHFIFAGHGGAENLLPHHK----------------
Blumeria_graminis/650-903            -WKG--ITNREPLEEEFRDFLQSTD-LFLYFGHGSGSQYIRARE----------------

Caspase3_human/12-248                KITNFFRGDRCRSLTGKP--KLFIIQACRGTELDCGIET----------DSGVDDDMACH
caspase7_human/40-270                DLTAHFRGDRCKTLLEKP--KLFFIQACRGTELDDGIQ-----------------ANPRY
Caspase1_Spod/28-272                 DNLWYYFTADKCPTLAGKP-KLFFIQACQGDRLDGGITLSRTETD--------GSPSTSY
Caspase1_human/39-266                NAIFNMLNTKNCPSLKDKP-KVIIIQACRGDSPGVVWF-----------------KDAIK
Gingipain/139-360                    FGTTHVKQLTNSNQL-----PFIFDVACV-------------NGDFLFSMPCFAEALMRA
Homo_sapiens/1889-2119               -----GQAVLRLSCR-----AVALLFGCS-------------SAALAVHGNLEGAGIVLK
Mus_musculus/1885-2117               ------QAVLRLSCR-----AVALLFGCS-------------SAALAVHGNLEGAGIVLK
Caenorhabditis_elegans/902-1153      ------SVLKQSTCN-----AISLLMGCG-------------SVRTIPQALGFDGKTAIL
Drosophila_melanogaster/360-634      ------RIICRARVR-----SVVFLFGCD-------------STRMLGTGLYSALYGAHD
Drosophila_virilis/366-640           -------LIYRNRIK-----GVVFLFGCD-------------STRVLSSGLYSALYGAQD
Drosophila_willistoni/360-635        -------TICRCRVE-----GIVFLFGCD-------------STKILGTGLHSALYGSHD
Shizosaccharomyces_pombe/1594-1828   -----SYDLATLKRC-----AVTILMGCS-------------SGALYECGSFEPWGTPLD
Saccharomyces_cerevisiae/1391-1630   -----SKEIKKCTKI-----APSFLLGCS-------------SAAMKYYGKLEPTGTIYT
Asp_nidulans/1828-2067               -------TVKRLDRC-----AVAFLMGCS-------------SGTLTEAGEYEPYGTPMN
Exophalia_dermatidis/1807-2067       -------KIRRMDKC-----AVTLLMGCS-------------SAKLTECGVYEPYGMPWN
Encephalitozoon_hellem/566-772       --------------------KVMLLFGCN-------------SAKLLCIENYRRNGAILK
Encephalitozoon_intestinalis/568-774 --------------------KIMFLFGCN-------------SAKLLCVENYKRNGSILK
Encephalitozoon_romaleae/568-774     --------------------KIMLLFGCS-------------SAKLLCIENYKRNGAILK
Giardia_lamblia/1424-1642            -------SIAELQQL-----PFCLFMGCS-------------SLSHIPVGHRYEVGTYQ-
Giardia_intestinalis/482-700         -------SIAELQQL-----PFCLFMGCS-------------SLSHIPIGHRYEVGTYQ-
Trypanosoma_brucei/897-1159          ---ELYERVPDPANF-----PSVFLMGCS-------------SAYMDGGLTYDCYGMPYA
Trypanosoma_cruzi/861-1101           ------ELYERLPDPEEF--PAVFLMGCS-------------SAYMEGGASYDSYGMPYA
Leishmania_major/1018-1279           ---ALYDWIPAAAGTPP---TLVLLMGCS-------------SARMQASALYDCFGLPFA
Perkinsus_marinus/104-331            --------MEKRVLR-----ADALLMGCA---------SLRSSGTEGVRSRFEPIPPAYH
Cryptosporidium_muris/2563-2821      --NFHFTNAKSNQIQVYNL-PPALLIGCS-------------SSRMRSYGSNECFCTPFH
Esp1_Cry_hominis/313-558             ------ENFESENYHFYM--PPSLLIGCS-------------SSKIRSYGSNHVFFTPIH
Cryptosporidium_parvum/2197-2442     ------ENLESENYHFYM--PPSLLIGCS-------------SSKIRSYGSNHVFFTPIH
Arabidopsis_thaliana/1873-2176       ------REIEKLDNC-----SATFLMGCS-------------SGSLWLKGCYIPQGVPLS
Medicago_truncatula/451-742          --------------------GATLLMGCS-------------SGSLTLNGSYAPQGVPLS
Ricinus_communis/1862-2153           -------EIQKLENC-----AATLLMGCS-------------SGALSLNGSYIPHGTPLS
Ostreococcus_tauri/1105-1323         ------TILDSCIR------SVMILMGCS-------------SGAYEYFDNLSPTSISML
Chlamydomonas_reinhardtii/2084-2337  -------ALRKLQRC-----AAAVLMGCS-------------SGRLRLHGAYDPAGAVVA
Volvox_carteri/1800-2079             -------ALRKLQRC-----ASCMLMGCS-------------SGRLRLHGAYDPSGAAVA
Phaeodactylum_tricornutum/1780-2039  ---IFQFGVDKWKTHENIG-ASIVLMGCSSGRL-SSANQKGTKHTDDIPFFFEPGGVAIS
Spironucleus_salmonicida/827-1043    -------ILQLESL------PEAAILGCSS---------------LCGNYFSGGRIRYTP
Blumeria_graminis/650-903            -------IKKLLSC------AVTVLMGCSSGA---------LVETGEFEPYGPPMNYVHA

Caspase3_human/12-248                KIPVEADFLYAYSTAPGYYS--WRNSKDGS-WFIQSLCAMLKQYA------------DKL
caspase7_human/40-270                KIPVEADFLFAYSTVPGYYS--WRSPGRGS-WFVQALCSILEEHG------------KDL
Caspase1_Spod/28-272                 RIPVHADFLIAFSTVPGYFS--WRNTTRGS-WFMQALCEELRYAGTER---------DIL
Caspase1_human/39-266                KAHIEKDFIAFCSSTPDNVS--WRHPTMGS-VFIGRLIEHMQEYACSC---------DVE
Gingipain/139-360                    QKDGKPTGTVAIIASTIDQY--WAPPMRGQDEMNEILCEKHPNNIKR----------TFG
Homo_sapiens/1889-2119               -YIMAGCPLFLGNL--------WDVTDRDIDRYTEALLQGWLGAGPGAP---------LL
Mus_musculus/1885-2117               -YIMAGCPLFLGNL--------WDVTDRDIDRYTEALLQGWLGAGPGAP---------FL
Caenorhabditis_elegans/902-1153      DYAMAKCPLIVGCL--------WTVTDGEIDRFLIRMIDDCFEDSKSLTGI------DKL
Drosophila_melanogaster/360-634      YYHGALCPSIVGTL--------MPALDGNMDTVSVTILSRWLAPGDNKVIPWTHIDRVPW
Drosophila_virilis/366-640           YYHGALCPTVMGTL--------MPALDANMDNVSANMLSQWTKPANPQIVPWTHIDRQAW
Drosophila_willistoni/360-635        YYHGALCPTIVGTL--------MPALDSNIDNISSSILSKFLAPSHRKVMPWSEIDTVTW
Shizosaccharomyces_pombe/1594-1828   -YLSAGCPTLVANL--------WDVTDKDIDRFSLKMLESWGLF-ENKAPFVN----STS
Saccharomyces_cerevisiae/1391-1630   -YLLGGCPMVLGNL--------WDVTDKDIDKFSEELFEKMGFRCNTDDLNGN----SLS
Asp_nidulans/1828-2067               -YLQAGSPALVATL--------WDVTDKDIDRFAKATFEHWGLIGNGHRGNEGIGEAGVA
Exophalia_dermatidis/1807-2067       -YLQAGSPAVVGNL--------WDVTDRDIDRFAMKLMNQWGLIQGTTEGGGSSAK-TGA
Encephalitozoon_hellem/566-772       -HLGK-NSTVMGCL--------WEVTDKDIDNFSIKVIGGLVSGCSS----------LGE
Encephalitozoon_intestinalis/568-774 -HLRR-NSMIVGCL--------WEVTDKDIDNFSVKVIESLINGSTN----------IGE
Encephalitozoon_romaleae/568-774     -HLRK-NSTVVGCL--------WEVTDKDIDNFSIKIIEGLVNGCSN----------LGE
Giardia_lamblia/1424-1642            -YYSSS-PLMLGTL--------WDGISGELDNITAHFMKQWTKGEKG----------LYS
Giardia_intestinalis/482-700         -YYSSS-PLMLGTL--------WDGISGELDNITAHFMKQWTKGEKG----------LYS
Trypanosoma_brucei/897-1159          -FLHAGAPLFVGCL--------WHVTDGEIDRLTKRLLSFVSYGGGSGDDFGVCR--TMA
Trypanosoma_cruzi/861-1101           -FLHAGCPLFLGCL--------WHVTDGEIDRLTKRLLLLLAGEAVNDGDGASLLP-PRT
Leishmania_major/1018-1279           -YLSAGVSCVLGCL--------WDVTDADIDRLTGRFLQVASQATANGEGIT-----VGE
Perkinsus_marinus/104-331            -YLVGGSTRVVGTL--------WEVLGRECDLFCIELLRTWCVTPKVRDDDDCE---SAD
Cryptosporidium_muris/2563-2821      -YLIGGSPFILGIL--------WDVTDHDIDLFTVSIFEIWSDYK------------NEH
Esp1_Cry_hominis/313-558             -YLIGGSPLILGAL--------WDVTDQDIDRFTMSIFDNWVGSK------------LSL
Cryptosporidium_parvum/2197-2442     -YLIGGSPLILGAL--------WDVTDQDIDRFTMSIFDNWVGSKLSLVESITLAKQE--
Arabidopsis_thaliana/1873-2176       -YLLGGSPAIVATL--------WDVTDRDIDRFGKALLEAWLQERSDSSSEGGCSQ-CES
Medicago_truncatula/451-742          -YLLAGSPSIVANL--------WEVTDKDIDRFGKAMFDAWLKERSK------VDIQCLQ
Ricinus_communis/1862-2153           -YLLAGSPVIVANL--------WEVTDKDIDRFGKVMLDAWLKERSIASSDCIQ---CNL
Ostreococcus_tauri/1105-1323         -YLLCGAPTVLANL--------WDVTDVDIDRFSARLLQDWLSRTNSTDD-------MKT
Chlamydomonas_reinhardtii/2084-2337  -YAVAGSPAVVANL--------WDVTDRDIDRYCQALLRNWLGCADPQAAAAAAAA-GQE
Volvox_carteri/1800-2079             -YLLAGCPALVANL--------WDVTDRDIDRYAQALMHSWLGCTASTPSASTGSK-CGM
Phaeodactylum_tricornutum/1780-2039  -YLAAGAPCVVGNL--------WDVTDRDIDRFSTDLIGTLFKGPGSPS--------LVS
Spironucleus_salmonicida/827-1043    EKNWRHGSIVIGCL--------WDMLSGELDRFAQGYVDGGM---------------GIQ
Blumeria_graminis/650-903            GS-----HAIVATL--------WDVTDKDIDRFAQSTFEHWG---------------LFS

Caspase3_human/12-248                EFMHILTRVNRKVATEFESFSFDATFHAKKQI----------------------------
caspase7_human/40-270                EIMQILTRVNDRVARHFESQSDDPHFHEKKQI----------------------------
Caspase1_Spod/28-272                 TLLTFVCQKVALDFESNAPDSAMMHQQKQV------------------------------
Caspase1_human/39-266                EIFRKVRFSFEQPDGRAQM-----------------------------------------
Gingipain/139-360                    GVTMNGMFAM-----------------------------------------------VEK
Homo_sapiens/1889-2119               YYVNQARQAP-------------------------------------------------R
Mus_musculus/1885-2117               YYASQARQAP-------------------------------------------------R
Caenorhabditis_elegans/902-1153      RQLSEAMHEARSKA---------------------------------------------R
Drosophila_melanogaster/360-634      LKNGIIKGKDETTPTMND-QPNYHLGSLCSILSLVQQGKVE-------------PNIYNC
Drosophila_virilis/366-640           ISQGTVKALKGNTETLA-QQPDYQLGSLCAILANVHMGKTE-------------PKIYNC
Drosophila_willistoni/360-635        VKKGLVQAQDESNPQYLDQYADYQMGSLPAIISRVQQGLID-------------PVIFNC
Shizosaccharomyces_pombe/1594-1828   ICTAVSESRSC-----------------------------------------------CH
Saccharomyces_cerevisiae/1391-1630   VSYAVSKSRGV-----------------------------------------------CH
Asp_nidulans/1828-2067               LDAAVSQSRGA-----------------------------------------------CV
Exophalia_dermatidis/1807-2067       TGKSGKTRSTEGEKMGAVSLDQAVAEARDE----------------------------CL
Encephalitozoon_hellem/566-772       LVSRFRNE--------------------------------------------------FR
Encephalitozoon_intestinalis/568-774 VVSRFRDE--------------------------------------------------FK
Encephalitozoon_romaleae/568-774     LVSRYRNE--------------------------------------------------FR
Giardia_lamblia/1424-1642            CLADAIAESS--------------------------------------------------
Giardia_intestinalis/482-700         CLADAIAESS--------------------------------------------------
Trypanosoma_brucei/897-1159          AGEALRLARKS-----------------------------------------------CK
Trypanosoma_cruzi/861-1101           VGEALALARRA-----------------------------------------------CK
Leishmania_major/1018-1279           CLAVARRA--------------------------------------------------CK
Perkinsus_marinus/104-331            LPTSTRLARSK-----------------------------------------------VK
Cryptosporidium_muris/2563-2821      SLSLLDAITISRNK--------------------------------------------CK
Esp1_Cry_hominis/313-558             VESITLAKQE------------------------------------------------CK
Cryptosporidium_parvum/2197-2442     ----------------------------------------------------------CK
Arabidopsis_thaliana/1873-2176       LANDLAAMTLKGTKRSRKPSSRNKPAQSDVDGSGKIECNHKHRRKIGSFIAAARDA--CN
Medicago_truncatula/451-742          CNLLSEELEAMNLKGGKGRGKRKVPKKKSLELPENDSLSTKCNHRRKIGAFMGQARNVCK
Ricinus_communis/1862-2153           LAEEFEAMNLKDRKVATKKRVQKKKEPETCDGDALKNSCNHRPKIGSFMSQAREA---CR
Ostreococcus_tauri/1105-1323         FYRFSTSLQDARNA--------------------------------------------CR
Chlamydomonas_reinhardtii/2084-2337  DEEQEAQPVGWAGLGQAVVSSRGA----------------------------------CR
Volvox_carteri/1800-2079             AGGAKRERPCSDVGPSEPLGLAVTRSRSA-----------------------------CK
Phaeodactylum_tricornutum/1780-2039  CVCSSRAA--------------------------------------------------CR
Spironucleus_salmonicida/827-1043    GSFQGRKK--------------------------------------------------ML
Blumeria_graminis/650-903            ASTPCRSGLQDHQRSAGSAPKMSLVEAVARGRKACTLRYLN-----------------AA

Caspase3_human/12-248                ------------PCIVSMLTKELYFY------------
caspase7_human/40-270                ------------PCVVSMLTKELYFSQ-----------
Caspase1_Spod/28-272                 ------------PCITSMLTRLLVFGKKQSHL------
Caspase1_human/39-266                ------------PTTERVTLTRCFYLFPGH--------
Gingipain/139-360                    YKKDGENMLD--TWTVFGDPSLLVRTLVPTEMQVTAPA
Homo_sapiens/1889-2119               LKYLIGAA----PI-AYGLPVSLR--------------
Mus_musculus/1885-2117               LKYLIGAA----PV-AYGLPISLQTP------------
Caenorhabditis_elegans/902-1153      LKYLTGA-----AVVMYGLPVVAKQTTPFVEKDQRNLP
Drosophila_melanogaster/360-634      CIYVCRGL----PAWNLAVEKLPL--------------
Drosophila_virilis/366-640           CVYVCRGL----PAWNLAVQQLPF--------------
Drosophila_willistoni/360-635        CIYVCRGL----PAWNLSVQKMPF--------------
Shizosaccharomyces_pombe/1594-1828   LRYLNGAA----PV-IYGIPAYIIP-------------
Saccharomyces_cerevisiae/1391-1630   LRYLNGAA----PV-IYGLPIKFVS-------------
Asp_nidulans/1828-2067               LKYLNGAA----PV-VYGVPGVFLH-------------
Exophalia_dermatidis/1807-2067       LKYLNGAA----PV-MYGVPVFLK--------------
Encephalitozoon_hellem/566-772       LRYLNGA-----SVVIYGVC------------------
Encephalitozoon_intestinalis/568-774 LRYLNGA-----SVVIYGFR------------------
Encephalitozoon_romaleae/568-774     LRYLNGA-----SVVIYGVH------------------
Giardia_lamblia/1424-1642            LRYLVGY-----SIIIIGDPNTKYMC------------
Giardia_intestinalis/482-700         LRYLVGY-----SIIIIGDSSTKYMC------------
Trypanosoma_brucei/897-1159          LPYLTGC-----ATVLYGMNLPLGGTPGGAM-------
Trypanosoma_cruzi/861-1101           LPFLTGC-----AAVLYGTNLSLERTVDG---------
Leishmania_major/1018-1279           LHYLTGM-----ATVFYGVNCYVTAAREDDSKGAA---
Perkinsus_marinus/104-331            LELLSGG-----AFVCYASRII----------------
Cryptosporidium_muris/2563-2821      LQLLNGN-----SCICFGFPV-----------------
Esp1_Cry_hominis/313-558             LPLLNGS-----SCVCFGYPI-----------------
Cryptosporidium_parvum/2197-2442     LPLLNGS-----SCVCFGYPI-----------------
Arabidopsis_thaliana/1873-2176       LQYLIGAA----PV-CYGVPTGITRKKGIDALLPSSSR
Medicago_truncatula/451-742          LPFLIGA----SPV-CYGVPTGIWRKKDT---------
Ricinus_communis/1862-2153           LPYLIGAS----PV-CYGVPTGIRRKKDL---------
Ostreococcus_tauri/1105-1323         LKHLVGAA----PV-LYGVPAVLDD-------------
Chlamydomonas_reinhardtii/2084-2337  LPHLIGAA----PV-CYGLPLHQ---------------
Volvox_carteri/1800-2079             LTHLIGAA----PV-CYGLPFGR---------------
Phaeodactylum_tricornutum/1780-2039  MQHIVGCA----PV-CYGIPVPVLEHTDLRDHLR----
Spironucleus_salmonicida/827-1043    LKSVFGV-----GIVVYG--------------------
Blumeria_graminis/650-903            AVCVYGV-----PVYLHD--------------------
