# Supplementary material for: Structural Insights into Separase Architecture and Substrate Recognition through Computational Modelling of Caspase-Like and Death Domains
Source: PLoS Comput Biol. 2015 Oct 29;11(10):e1004548. doi: 10.1371/journal.pcbi.1004548 (PMC4626109; doi:10.1371/journal.pcbi.1004548)
Supplement: S2 File — Aligned sequences of Scc1 proteins from different species. Putative and confirmed cleavage sites are indicated as well as predictions of secondary structure elements. (TXT) [file pcbi.1004548.s002.txt]

CLUSTAL

Rad21_S_pombe/1-628           ------MFYSEAILSK-KGPLAKVWLAAHWE--------KKLSKVQTLHTSIEQSVHAIV
Scc12_A_thaliana/1-810        ------MFYSHCLVSR-KGPLGAIWVAAYFF--------KKLKKSQVKATHIPSSVDQIL
SCC-1_C_elegans/1-645         ------MFYAQFVLAK-KGPLAKVWLAAHWE--------KKLTKAQIFETDVPQAIEEVI
SCC1_E_dermatitidis/1-612     ------MFYSPKLLAT-TGPLARVWLASNVE--------RKLSKSQILQSDIQSSVVAIV
Rad21_N_vitripennis/1-779     ------MFYAHFVLAK-KGPLARIWLAAHWD--------KKLTKAHVFETNIEKSVDGIL
Rad21_Daphnia_pulex/1-757     ------MFYAHFVLAK-KGPLARIWLAAHWD--------KKLTKAHVFETNIQKSVEDIL
rad21_T_castaneum/1-798       ------MFYAHFVLAK-KGPLARIWLAAHWD--------KKLTKAHVFETNIEKSVDGIL
SCC1_D_melanogaster/1-715     ------MFYEHIILAK-KGPLARIWLAAHWD--------KKITKAHVFETNIEKSVEGIL
Rad21_O_anatinus/1-935        ------MFYAHFVLSK-RGPLAKIWLAAHWD--------KKLTKAHVFECNLESSVESII
Rad21_S_harrisii/1-634        ------MFYAHFVLSK-RGPLAKIWLAAHWD--------KKLTKAHVFECNLESSVESII
Rad21_Bos_taurus/1-630        ------MFYAHFVLSK-RGPLAKIWLAAHWD--------KKLTKAHVFECNLESSVESII
Rad21_R_norvegicus/1-635      ------MFYAHFVLSK-RGPLAKIWLAAHWD--------KKLTKAHVFECNLESSVESII
Rad21_G_gallus/1-633          ------MFYAHFVLSK-RGPLAKIWLAAHWD--------KKLTKAHVFECNLESSVESII
Rad21_O_latipes/1-636         ------MFYAHFVLSK-RGPLAKIWLAAHWD--------KKLTKAHVFECNLESSVESII
Rad21_S_salar/1-633           ------MFYAHFVLSK-RGPLAKIWLAAHWD--------KKLTKAHVFECNLESSVESII
Rad21_O_garnettii/1-631       ------MFYAHFVLSK-RGPLAKIWLVAHWD--------KKLTKAHVFECNLESSVESII
Rad21_M_musculus/1-635        ------MFYAHFVLSK-RGPLAKIWLAAHWD--------KKLTKAHVFECNLESSVESII
RAD21_Danio/1-643             ------MFYAHFVLSK-RGPLAKIWLAAHWD--------KKLTKAHVFECNLESSVESII
Scc-1_S_cerevisiae/1-566      MVTENPQRLTVLRLATNKGPLAQIWLASNMSNIPRGSVIQTHIAESAKEIAKASGCDDE-
rad21-homolog_H_sapiens/1-631 ------MFYAHFVLSK-RGPLAKIWLAAHWD--------KKLTKAHVFECNLESSVESII
RAD21-homolog_Xenopus/1-629   ------MFYAHFVLSK-RGPLAKIWLAAHWD--------KKLTKAHVFECNLESSVESII

Rad21_S_pombe/1-628           TEETAPMALRLSGQLMLGVVRIYSRKARYLLEDCTEALMRLKMSFQ-------PGQVDMI
Scc12_A_thaliana/1-810        QKELDALTYRVLAYLLLGVVRIYSKKVDFLFDDCNKALIGVKEFVAKERNREKTGVS-LP
SCC-1_C_elegans/1-645         RPKVK-MALRTVGHLLLGIVRIYSKKTRYLLADTNEAYQKMKINFR----NGFSFEVDIP
SCC1_E_dermatitidis/1-612     EQGHEPMALRLTSQLMLGVVRIYGRKARYLLDDCNEALIKIRMTFK------STNNHDLP
Rad21_N_vitripennis/1-779     QPKVK-MALRTSGHLLLGVVRIYSRKAKYLLADCNEAFVKIKMAFR-------PGMVDLP
Rad21_Daphnia_pulex/1-757     HPKVK-IALRTSGHLLLGVVRIYSRKAKYLLADCNEAFVKIKMAFR-------PGMVDLP
rad21_T_castaneum/1-798       QPKVK-MALRTSGHLLLGVVRIYSRKAKYLLADCNEAFVKIKMAFR-------PGMVDLP
SCC1_D_melanogaster/1-715     QPKVK-LALRTSGHLLLGVVRIYSRKAKYLLADCNEAFVKIKMAFR-------PGMVDLP
Rad21_O_anatinus/1-935        SPKVK-MALRTSGHLLLGVVRIYHRKAKYLLADCNEAFIKIKMAFR-------PGVVDLP
Rad21_S_harrisii/1-634        SPKVK-MALRTSGHLLLGVVRIYHRKAKYLLADCNEAFIKIKMAFR-------PGVVDLP
Rad21_Bos_taurus/1-630        SPKVK-MALRTSGHLLLGVVRIYHRKAKYLLADCNEAFIKIKMAFR-------PGVVDLP
Rad21_R_norvegicus/1-635      SPKVK-MALRTSGHLLLGVVRIYHRKAKYLLADCNEAFIKIKMAFR-------PGVVDLP
Rad21_G_gallus/1-633          SPKVK-MALRTSGHLLLGVVRIYHRKAKYLLADCNEAFIKIKMAFR-------PGVVDLP
Rad21_O_latipes/1-636         SPKVK-MALRTSGHLLLGVVRIYHRKAKYLLADCNEAFIKIKMAFR-------PGVVDLP
Rad21_S_salar/1-633           CPKVK-MALRTSGHLLLGVVRIYNRKAKYLLADCNEAFIKIKMAFR-------PGVVDLP
Rad21_O_garnettii/1-631       SPKVK-MALRTSGHLLLGVVRIYHRKAKYLLADCNEAFIKIKMAFR-------PGVVDLP
Rad21_M_musculus/1-635        SPKVK-MALRTSGHLLLGVVRIYHRKAKYLLADCNEAFIKIKMAFR-------PGVVDLP
RAD21_Danio/1-643             SPKVK-MALRTSGHLLLGVVRIYHRKAKYLLADCNEAFIKIKMAFR-------PGVVDLP
Scc-1_S_cerevisiae/1-566      SGDNEYITLRTSGELLQGIVRVYSKQATFLLTDIKDTLTKISMLFKTSQKM-TSTVNRLN
rad21-homolog_H_sapiens/1-631 SPKVK-MALRTSGHLLLGVVRIYHRKAKYLLADCNEAFIKIKMAFR-------PGVVDLP
RAD21-homolog_Xenopus/1-629   SPKVK-MALRTSGHLLLGVVRIYHRKAKYLLADCNEAFIKIKMAFR-------PGVVDLP

Rad21_S_pombe/1-628           EPATALQSLKGKDAVTQSANLTLPETI--TEFD-LLVPDST-FDFQWSQLLRTPSRS---
Scc12_A_thaliana/1-810        ASIECF-------------SIALPERFELDAFDLGVLEDFHGGNVKPHEDITLKDGSQET
SCC-1_C_elegans/1-645         ENAEIEEDFSNFIDKY---NITVPEFH---DADY----------NEQLIMANVSRR----
SCC1_E_dermatitidis/1-612     PNATTAV------------DLNLPELL--TIDDLFSNMDFVYPMTQQPAITGAETQEADE
Rad21_N_vitripennis/1-779     EEHREAEVN----------AITLPEVF--HDFD-SAMPELKDVDIEAQFSLNQSRA----
Rad21_Daphnia_pulex/1-757     EENREAAVQ----------AITLPEVF--HDFD-ANVPDLNDAEMQAQFTLNQSRA----
rad21_T_castaneum/1-798       EEHREAAVN----------AITLPEVF--HDFD-TTMPELNDVDIEAQFSLNQSRA----
SCC1_D_melanogaster/1-715     EGHREANVN----------AITLPEVF--HDFD-TALPELNDIDIEAQFSINQSRA----
Rad21_O_anatinus/1-935        EENREAAYN----------AITLPEEF--HDFD-QPLPDLDDIDVAQQFSLNQSRV----
Rad21_S_harrisii/1-634        EENREAAYN----------AITLPEEF--HDFD-QPLPDLDDIDVAQQFSLNQSRV----
Rad21_Bos_taurus/1-630        EENREAAYN----------AITLPEEF--HDFD-QPLPDLDDIDVAQQFSLNQSRV----
Rad21_R_norvegicus/1-635      EENREAAYN----------AITLPEEF--HDFD-QPLPDLDDIDVAQQFSLNQSRV----
Rad21_G_gallus/1-633          EENREAAYN----------AITLPEEF--HDFD-QPLPDLDDIDVAQQFSLNQSRV----
Rad21_O_latipes/1-636         EENREAAYN----------AITLPEEF--HDFD-QPLSDLDDIDVAQQFTLNQSRV----
Rad21_S_salar/1-633           EENREAAYN----------AITLPEDF--HDFD-QPLPDLDDIDVAQQFTLNQSRV----
Rad21_O_garnettii/1-631       EENREAAYN----------AITLPEEF--HDFD-QPLPDLDDIDVAQQFSLNQSRV----
Rad21_M_musculus/1-635        EENREAAYN----------AITLPEEF--HDFD-QPLPDLDDIDVAQQFSLNQSRV----
RAD21_Danio/1-643             EDNREAAYN----------AITLPEEF--HDFD-QPLPDLDDIDVAQQFTLNQSRV----
Scc-1_S_cerevisiae/1-566      TVTRVHQLM-LED------AVTEREVLVTPGLEF--LDDTT-IPVGLM-AQENS------
rad21-homolog_H_sapiens/1-631 EENREAAYN----------AITLPEEF--HDFD-QPLPDLDDIDVAQQFSLNQSRV----
RAD21-homolog_Xenopus/1-629   EENREAAYN----------AITLPEEF--HDFD-QPLPDLDDIDVAQQFSLNQSRV----

Rad21_S_pombe/1-628           S----NTLELHS-LPISSSPS---------FPS---SQL---------------------
Scc12_A_thaliana/1-810        ERMDMYSMERFDMEEDLLFTFHETFSTNHNENKHESFAHDMEL-----------------
SCC-1_C_elegans/1-645         -----EDITMKETVN-FNVEFNI-DADFDGFGDE--GESWQLDHLYGSVEPLSLRPTPQP
SCC1_E_dermatitidis/1-612     DWT----SSLNPQQSSTQS-------MLLPGEEPLYN-DDDDL-----------------
Rad21_N_vitripennis/1-779     -----EEITMREDYGSLSL-----VTHDQGFGDM--SFDVE-------------------
Rad21_Daphnia_pulex/1-757     -----EEITMREDYGCQLP-PL--NHDEEGFGDLGFGDSG--------------------
rad21_T_castaneum/1-798       -----EEITMREDYGNISL-----VTNDDGFGDM--GFDTD-------------------
SCC1_D_melanogaster/1-715     -----DEITMREDYGSLSL-----SLQDDGFGDIGFEAE---------------------
Rad21_O_anatinus/1-935        -----EEITMREEVGNISI------LQENDFGDF--GMD---------------------
Rad21_S_harrisii/1-634        -----EEITMREEVGNISI------LQENDFGDF--GMD---------------------
Rad21_Bos_taurus/1-630        -----EEITMREEVGNISI------LQENDFGDF--GMD---------------------
Rad21_R_norvegicus/1-635      -----EEITMREEVGNISI------LQENDFGDF--GMD---------------------
Rad21_G_gallus/1-633          -----EEITMREEVGNISI------LQDNDFGDF--GMD---------------------
Rad21_O_latipes/1-636         -----EEITMREDVGNLSL------LQDTDFGDF--GMD---------------------
Rad21_S_salar/1-633           -----EEITMREEVGNLSL------MQDNDFADF--GMD---------------------
Rad21_O_garnettii/1-631       -----EEITMREEVGNISI------LQENDFGDF--GMD---------------------
Rad21_M_musculus/1-635        -----EEITMREEVGNISI------LQENDFGDF--GMD---------------------
RAD21_Danio/1-643             -----EEITMREEVGNISL------MTDNDFGDF--GMD---------------------
Scc-1_S_cerevisiae/1-566      ---------MERKVQGAAP-----------------WDT---------------------
rad21-homolog_H_sapiens/1-631 -----EEITMREEVGNISI------LQENDFGDF--GMD---------------------
RAD21-homolog_Xenopus/1-629   -----EEITMREEVSNINI------LQDNDFVDF--GMD---------------------

Rad21_S_pombe/1-628           --SIEAGRNAQVESGFSLGESFAHVGND-----------------MQFHLPISNSGAATP
Scc12_A_thaliana/1-810        --DAENVRDTTEEASVRVVEAEPLDSNEPSRDHQNASRHREDPESDDILLEPQMSEDIRI
SCC-1_C_elegans/1-645         ESLMEVERDRDVAANGTEISRIDAD----------------------SVIFSEGPTRPNL
SCC1_E_dermatitidis/1-612     --NLDFGRDEIGMDDTTVS----------------------------INVGRNAPSPKHG
Rad21_N_vitripennis/1-779     --PPELLRHASNIDAPLDQRHMLFTDDGAGIE-------------AALEQQEKEAVAGTS
Rad21_Daphnia_pulex/1-757     --PLEMIRDGSSIDH-SLEPGS-------------------------FFAEVRDRSESRR
rad21_T_castaneum/1-798       --APDLMRHTAGLEPSMEQSNLLF---------------------SDGAVLDGVGLDKDR
SCC1_D_melanogaster/1-715     --TPEIIRCSIPSNINDKIF-------------------------DNDVLENIESLDPHS
Rad21_O_anatinus/1-935        --DREMMREGSAFEDDDMLVSTSA---------------------SNLLLEPEQSTSHLN
Rad21_S_harrisii/1-634        --DREMMREGSAFEDDDMLVSTSA---------------------SNLLLEPEQSTSHLN
Rad21_Bos_taurus/1-630        --DREIMREGSAFEDDDMLASTGA---------------------SNLLLEPEQSTSNLN
Rad21_R_norvegicus/1-635      --DREIMREGSAFEDDDMLVSTSA---------------------SNLLLEPEQSTSNLN
Rad21_G_gallus/1-633          --DREMMREGSAFE-DDMLVSTSA---------------------SNLLLEPEQSTSHLN
Rad21_O_latipes/1-636         --DREMMRDASTFEE-DIIHGPTA---------------------SNLLLEAEPGPANLP
Rad21_S_salar/1-633           --DREMMRVEGGFEE-DIIHGATA---------------------SNLLLEAEPGPAHLP
Rad21_O_garnettii/1-631       --DREIMREGSAFEDDDMLVSTSD---------------------SNLLLEPEQSTSNLN
Rad21_M_musculus/1-635        --DREIMREGSAFEDDDMLVSTSA---------------------SNLLLEPEQSTSNLN
RAD21_Danio/1-643             --DREMMREENAFGD--IIHESSAA---------------------NLLLEAEPGPAHLP
Scc-1_S_cerevisiae/1-566      --SLEVGRRFSPDEDFEHNNL----------------------SSMNLDFDIEEGPITSK
rad21-homolog_H_sapiens/1-631 --DREIMREGSAFEDDDMLVSTTT---------------------SNLLLESEQSTSNLN
RAD21-homolog_Xenopus/1-629   --DQEMMREGSAYEDD-MLT-TSA---------------------SNLLLVPEQSTSQLN

Rad21_S_pombe/1-628           RSVHSDNQSQISIEVGRD------APAAAATDLSGIIGP----QMTKSPASSVTHFSTPS
Scc12_A_thaliana/1-810        AQEEDTVRET------------ICTIVQRLVDSHESSGDNLHRDGHTENLESEKTSKKTS
SCC-1_C_elegans/1-645         IFDNQEGGNFMPEMNLKVENQTLENDGGVGPADMF------SSMIHPVREHAVADVQNDD
SCC1_E_dermatitidis/1-612     AEEVFGEEGLLHDDDDLHLDLGEDVPMMDEPDLPARDDEAVPSIAEDEPLAFGDDET---
Rad21_N_vitripennis/1-779     SAAQPMDIDTPIRDDGF----GGHLGQDMISGGLFE-----GGLFDEAPMGDVPVPDVSS
Rad21_Daphnia_pulex/1-757     NRPSSSVRLRSETDTPIRDDGFGGNLGNDEIGGGLFEG---GGLFDDAPIGDVPSLNEPS
rad21_T_castaneum/1-798       EPVPSTSGTQHHAPMEMDSAVRDDGFGSNLDQNIISGGLFEGGLFDDAPMGDVPPVDHTI
SCC1_D_melanogaster/1-715     LDAHADMPGSRLDGDGFGD---SFGQPALFEDDLFGDPS---QPVEQITKESTTVLNADD
Rad21_O_anatinus/1-935        EKINHLEYEDQYKDDNF----GEGNDGGILDDKLISNND--GGIFDDPPALSEGGVMMPE
Rad21_S_harrisii/1-634        EKINHLEYEDQYKDDNF----GEGNDGGILDDKLISNND--GGIFDDPPALSEGGVMMPE
Rad21_Bos_taurus/1-630        EKINHLEYEDQYKDDNF----GEGNDGGILDDKLISNND--GGIFDDPPALSEAGVMLPE
Rad21_R_norvegicus/1-635      EKINHLEYEDQYKDDNF----GEGNDGGILDDKLISNND--GGIFDDPPALSETGVMLPE
Rad21_G_gallus/1-633          EKANHLEYEDQYKDDNF----GEGNDGGILDDKLLSNDD--GGIFDDPPALSEGGVMMPE
Rad21_O_latipes/1-636         DKSNHMDYDDFGDGCM------GNSDGGMLVDKLLSSED-GGGIFDDPPAITES-VVMPP
Rad21_S_salar/1-633           DKSNHLEYDDFGDTME-------NNEGGMLVDKLLSQED-GGGIFDDPPAITES-VI-PP
Rad21_O_garnettii/1-631       EKINHLEYEDQYKDDNFGE----GNDGGILDDKLISNND--GGIFDDPPAISETGVMLPE
Rad21_M_musculus/1-635        EKMNHLEYEDQYKDDNF----GEGNDGGILDDKLISNND--GGIFDDPPALSEAGVMLPE
RAD21_Danio/1-643             DKTPNLDYDDFGDNN-----LENS-DGGILMDKILSNED-GGGIFDDPPAITDS-VMMPQ
Scc-1_S_cerevisiae/1-566      SWEEGTRQSSRNFDT---------HENYIQDDDFPLDDA--GTIGWD-LGITEKNDQNN-
rad21-homolog_H_sapiens/1-631 EKINHLEYEDQYKDDNF----GEGNDGGILDDKLISNND--GGIFDDPPALSEAGVMLPE
RAD21-homolog_Xenopus/1-629   EKSNHLEYDDQYKDDNF----GEGNDGGILDDKLLSNDA--GGIFDDPPAMPEEGIAMPD

Rad21_S_pombe/1-628           MLPIGGT------------------SLDDELLA------------------PVDDLNLDL
Scc12_A_thaliana/1-810        CEE--------------MQHDRSLPSE-CGIPEAIHGIEDQPSGAT-RINGEKE------
SCC-1_C_elegans/1-645         G-------------------------MDFDYQ-------------------PFEP-----
SCC1_E_dermatitidis/1-612     ----------------------LQLRQAVADEQRVR-ESES----------PLSEAGSEV
Rad21_N_vitripennis/1-779     IGEQQEPNAAAVAA-------SVHDDSDEDMGDHF-GGPPSPMGGMSSDGSRPASPTTGM
Rad21_Daphnia_pulex/1-757     DLDIKVGTKNRENLDNFN---GTHIDSDDDG-IDAYGGPPSVGGSSSSSR-PVSPFGGPT
rad21_T_castaneum/1-798       QDPQNL---------------PQAPDSDDDDMDHF-GGPPSVGGHSSDDSRPTSAIGGPP
SCC1_D_melanogaster/1-715     ---------------------SDEDAIDNIHNVPS-PATSLVNSIEDEKEENNLNGHASV
Rad21_O_anatinus/1-935        Q--------------------PAHDDLDDDDNVSM-GGPDSPDSVD-----PVEPLP---
Rad21_S_harrisii/1-634        Q--------------------PAHDDMDDDDNVSM-GGPDSPDSVD-----PVEPLP---
Rad21_Bos_taurus/1-630        Q--------------------PAHDDMDEDDNVSM-GGPDSPDSVD-----PVEPMP---
Rad21_R_norvegicus/1-635      Q--------------------PAHDDMDEDDNGSL-GGPDSPDSVD-----PVEPMP---
Rad21_G_gallus/1-633          Q--------------------PPHDDMDDDDNVSM-GGPDSPDSVD-----PVEPLP---
Rad21_O_latipes/1-636         ---------------------DPDNDDDDFDNLQS-PNPDSPDSG------PAEPLPAMA
Rad21_S_salar/1-633           ---------------------DHGDDEDDFDNLQS-PGPDSPDSG------PVEPLPAMQ
Rad21_O_garnettii/1-631       Q--------------------PAHDDMDEDDNVSM-GGPDSPDSVD-----PVEPMP---
Rad21_M_musculus/1-635        Q--------------------PAHDDMDEDDNGSL-GGPDSPDSVD-----PVEPMP---
RAD21_Danio/1-643             DHGD--------------------DDDDFDNFSPA-GGPDSPDSG------PVEPLPNTT
Scc-1_S_cerevisiae/1-566      --------------------------DDDDNSVEQ-GRR-LGESI------MSEEP----
rad21-homolog_H_sapiens/1-631 Q--------------------PAHDDMDEDDNVSM-GGPDSPDSVD-----PVEPMP---
RAD21-homolog_Xenopus/1-629   Q--------------------PVHDDLDDDDNVSM-GAPDSPDSVD-----PVEPLP---

Rad21_S_pombe/1-628           G-----------------------------------------LDDLLGDEQGANAPAIEA
Scc12_A_thaliana/1-810        -------------------------------------------IPEMSTLEKPEPVSVTG
SCC-1_C_elegans/1-645         ------------------------------------------ENVEPSRPQSPESFALEP
SCC1_E_dermatitidis/1-612     LRE-------------------------------------LDRTFQNIEAEEVEEVVV--
Rad21_N_vitripennis/1-779     DPPGGRISVASRRFTPAPQIAADDHAMDGHEEQP------VLQEQTTLLHDEEESFALAP
Rad21_Daphnia_pulex/1-757     SAGMNHPPASPRSPARVSDEVNNLDQGSVNIPDGDDQLPGANVDQTTLLHNEEEGFALAP
rad21_T_castaneum/1-798       TMPSPAHAAPQHQEQQAEQPEEANN---------------VPLEQTTLVHNEEESFALAP
SCC1_D_melanogaster/1-715     SE-------------------------------------NVPMNEITLVQNEDEGFALRP
Rad21_O_anatinus/1-935        ----------------------------------------TMTDQTTLVPNEEEAFALEP
Rad21_S_harrisii/1-634        ----------------------------------------TMTDQTTLVPNEEEAFALEP
Rad21_Bos_taurus/1-630        ----------------------------------------TMTDQTTLVPNEEEAFALEP
Rad21_R_norvegicus/1-635      ----------------------------------------TMTDQTTLVPNEEEAFALEP
Rad21_G_gallus/1-633          ----------------------------------------TMTDQTTLVPNKEEAFALEP
Rad21_O_latipes/1-636         ----------------------------------------DQTEQTTLVHNEEEAFALEP
Rad21_S_salar/1-633           ----------------------------------------DQTEQTTLVHNEEEAFALEP
Rad21_O_garnettii/1-631       ----------------------------------------TMTDQTTLVPNEEEAFALEP
Rad21_M_musculus/1-635        ----------------------------------------TMTDQTTLVPNEEEAFALEP
RAD21_Danio/1-643             DQ-------------------------------------TDQTEQTTLVPNEDEAFALEP
Scc-1_S_cerevisiae/1-566      ----------------------------------------TDFGFDLDIEKEAPAGNIDT
rad21-homolog_H_sapiens/1-631 ----------------------------------------TMTDQTTLVPNEEEAFALEP
RAD21-homolog_Xenopus/1-629   ----------------------------------------TMTDQTTLVSNEQEAFALEP

Rad21_S_pombe/1-628           DEQ------AETSSIHLPSD-IMEDDSSRPAAAGVEEGQVVESATAPQQEKINPQKTV--
Scc12_A_thaliana/1-810        SRD------LQEGVEKCRDHNEAEMADFELFHGSHKEQSE--TSEVNLHGSEKGFLSD--
SCC-1_C_elegans/1-645         LD----VEHMEGRKKRQRKARKLIVDAETMISNDAFREQQEDFSDTMRVVEMAPP-----
SCC1_E_dermatitidis/1-612     -------------HQKSRKQKPLAPDVETVLHNKQIKAQAEDRTKILKA-----------
Rad21_N_vitripennis/1-779     VD-----ASALKGFTKAKRKRKLIVDEVKNISGEEMKAQLSDTSDIVTTLDLAPP-----
Rad21_Daphnia_pulex/1-757     VD-----TTTVKGWARHKRKRKLIVDEVKNISGEEMKSQLSDTSDIVTTLDLAPP-----
rad21_T_castaneum/1-798       VD-----ASALKGFTKTKRKRKLIVDEVKNISGEEMKNQLSDTSDIVTTLDLAPP-----
SCC1_D_melanogaster/1-715     LD-----VSMYKGVTKAKRKRKLIIDEIKNISGEEMKAQLADTSDILTTLDLAPP-----
Rad21_O_anatinus/1-935        ID-------ITVKETKAKRKRKLIVDSVKELDSKTIRAQLSDYSDIVTTLDLAPP-----
Rad21_S_harrisii/1-634        ID-------ITVKETKAKRKRKLIVDSVKELDSKTIRAQLSDYSDIVTTLDLAPP-----
Rad21_Bos_taurus/1-630        ID-------ITVKETKAKRKRKLIVDSVKELDSKTIRAQLSDYSDIVTTLDLAPP-----
Rad21_R_norvegicus/1-635      ID-------ITVKETKAKRKRKLIVDSVKELDSKTIRAQLSDYSDIVTTLDLAPP-----
Rad21_G_gallus/1-633          ID-------ITVKETKAKRKRKLIVDSVKELDSKTIRAQLSDYSDIVTTLDLAPP-----
Rad21_O_latipes/1-636         ID-------ITVKETKAKRKRKLIVDSVKELDSKTIRAQLSDYSDIVTTLDLAPP-----
Rad21_S_salar/1-633           ID-------ITVKETKAKRKRKLIVDNLKELDSKSIRAQLSDYSDIVTTLDLAPP-----
Rad21_O_garnettii/1-631       ID-------ITVKETKAKRKRKLIVDSVKELDSKTIRAQLSDYSDIVTTLDLAPP-----
Rad21_M_musculus/1-635        ID-------ITVKETKAKRKRKLIVDSVKELDSKTIRAQLSDYSDIVTTLDLAPP-----
RAD21_Danio/1-643             ID-------ITVKETKAKRKRKLIVDSLKELDSKTIRAQLSDYSDIVTTLDLAPP-----
Scc-1_S_cerevisiae/1-566      ITDAMT--ESQPKQTGTRRNSKLLNTKSIQIDEETEN-----SESIASSNTYKEER----
rad21-homolog_H_sapiens/1-631 ID-------ITVKETKAKRKRKLIVDSVKELDSKTIRAQLSDYSDIVTTLDLAPP-----
RAD21-homolog_Xenopus/1-629   ID-------ITVKETKAKRKRKLIVDSVKELDSKTIRAQLSDYSDIVTTLDLAPP-----

Rad21_S_pombe/1-628           RRQRAIIDPVTELSSKQMKKQLADTSSITSPLCLNTSSIVFNATVNFTRNGKFNTSIFSS
Scc12_A_thaliana/1-810        ----MTVSKDPSSEFNATDT-PVTVTPKTPSRLKISEGGTSPQFSIIPTPAAKESSR---
SCC-1_C_elegans/1-645         -TRKMFNLCVSGDLQHLSRE-PGCKMFNRELLQRYRRCLVTREFDLNYTMQELSDSSSFT
SCC1_E_dermatitidis/1-612     ---PSFLPRDPLLLN-LLSMQKNGEFVLD-AMNDGRSRNWAPELQGLLSFETVTK-----
Rad21_N_vitripennis/1-779     -TKRLMHWKETGGVEKLFAL-PARPIPARVLFKNYQRHLTSKTYDHDDFGRVAGVDEELP
Rad21_Daphnia_pulex/1-757     -TRRLMHWKETGGVEKLFAL-PGRSIPARSLFRDYQRHLTSQPTENDDFGLTPEVEKENL
rad21_T_castaneum/1-798       -TKRLMHWKETGGVEKLFAL-PARPIPARTLFKNYQRHLTLRAIGTEDFAMLGDADSLAL
SCC1_D_melanogaster/1-715     -TKRLMYWKETGGVEKLFSL-PSRSIPARALFGNYNRQLFSHSTFFEDFSSVVPMEILAL
Rad21_O_anatinus/1-935        -TKKLMMWKETGGVEKLFSL-PAQPLWNNRLLKLFTRCLTPLV-----------------
Rad21_S_harrisii/1-634        -TKKLMMWKETGGVEKLFSL-PAQPLWNNRLLKLFTRCLTPLV-----------------
Rad21_Bos_taurus/1-630        -TKKLMMWKETGGVEKLFSL-PAQPLWNNRLLKLFTRCLTPLV-----------------
Rad21_R_norvegicus/1-635      -TKKLMMWKETGGVEKLFSL-PAQPLWNNRLLKLFTRCLTPLV-----------------
Rad21_G_gallus/1-633          -TKKLMMWKETGGVEKLFSL-PAQPLWNNRLLKLFTRCLTPLV-----------------
Rad21_O_latipes/1-636         -TKKLMMWKETGGVEKLFSL-PAQPLWNARLLKMFTRCLTPLV-----------------
Rad21_S_salar/1-633           -TKKLMMWKETGGVEKLFSL-PAQPLWNSKLLKMFTRCLTPLV-----------------
Rad21_O_garnettii/1-631       -TKKLMMWKETGGVEKLFSL-PAQPLWNNRLLKLFTRCLTPLV-----------------
Rad21_M_musculus/1-635        -TKKLMMWKETGGVEKLFFL-PAQPLWNNRLLKLFTRCLTPLV-----------------
RAD21_Danio/1-643             -TKKLMMWKETGGVEKLFSL-PAQPLWNGRLLKMFTRCLTPLV-----------------
Scc-1_S_cerevisiae/1-566      -SNNLLTPQPTNFTTKRL----WSEITES-MSYLPDPILKNFLS----------------
rad21-homolog_H_sapiens/1-631 -TKKLMMWKETGGVEKLFSL-PAQPLWNNRLLKLFTRCLTPLV-----------------
RAD21-homolog_Xenopus/1-629   -TKKLMMWKETGGVEKLFSL-PAQPLWNTRLLKLFTRCLIPLV-----------------

Rad21_S_pombe/1-628           NLNPKVNELLQADFKQAI--------------LRKRKNESPEEVEPAKHQRTDTSTEN--
Scc12_A_thaliana/1-810        ---------------------------------VSRKRKCLIDDEVIIPNKVMKEMI---
SCC-1_C_elegans/1-645         PSMEAQAEPWEDLNLNED-----------IQEDIQAQGPAVDEFF---------------
SCC1_E_dermatitidis/1-612     ------------------------------SGQLKRKRDSGVGGL---------------
Rad21_N_vitripennis/1-779     LDHMREEQKEPEPVLEQSGIQTRR--------STRKRKAPVDEEPSSPMQPEVTQPSTVS
Rad21_Daphnia_pulex/1-757     PLETVRVADAGESIRQDFPEAPTPQPVKR--TVGRKRKAPVDLEAEAEEHQKRREVQYQS
rad21_T_castaneum/1-798       DQMRDFDEPLAELP-----------------TPAKRGRKRKIQED---------------
SCC1_D_melanogaster/1-715     EFYTKENENALIIF-----------------NKKGRKRKNDNMSNLFLDHV---------
Rad21_O_anatinus/1-935        ------------------------------PEDLRKRRKGGEADN---------------
Rad21_S_harrisii/1-634        ------------------------------PEDLRKRRKGGEADN---------------
Rad21_Bos_taurus/1-630        ------------------------------PEDLRKRRKGGEADN---------------
Rad21_R_norvegicus/1-635      ------------------------------PEDLRKRRKGGEADN---------------
Rad21_G_gallus/1-633          ------------------------------PEDLRKRRKGGEADN---------------
Rad21_O_latipes/1-636         ------------------------------PDELRKRRKGGEADS---------------
Rad21_S_salar/1-633           ------------------------------PDEMRKRRKGGEADS---------------
Rad21_O_garnettii/1-631       ------------------------------PEDLRKRRKGGEADN---------------
Rad21_M_musculus/1-635        ------------------------------PEDLRKRRKGGEADN---------------
RAD21_Danio/1-643             ------------------------------PDELRKRRKGGEADS---------------
Scc-1_S_cerevisiae/1-566      ------------------------------YESLKKRKIHNGREG---------------
rad21-homolog_H_sapiens/1-631 ------------------------------PEDLRKRRKGGEADN---------------
RAD21-homolog_Xenopus/1-629   ------------------------------PDELRKRRKGGEADN---------------

Rad21_S_pombe/1-628           ------------------------QETAEVLDPEEIAAAELANITE--------------
Scc12_A_thaliana/1-810        ------------------------EDSSKLLAKRRNVPHTDCPERRTKR---FANPFRSF
SCC-1_C_elegans/1-645         ------------------------NDVRMDDDDDRQ-----------------PAQEMDF
SCC1_E_dermatitidis/1-612     ----------------------SEDEHLEKSPRLERADDDMEDE-------GVHIEEPSQ
Rad21_N_vitripennis/1-779     EQVEHSNLQASHEMPPVAPSPVHQ-PEVPLPQEPAVPDISSIMSAVDQSPDQTGVPVADT
Rad21_Daphnia_pulex/1-757     L------------------------LAPSTQSSPVAPPATIQS---------SLIDDHSF
rad21_T_castaneum/1-798       ----------------------PSRTPMHALDQDQHLPQDDHL--------GSMMPTLPP
SCC1_D_melanogaster/1-715     -----------------------PDSVVQSLEAPEVLRANHKSLGVSTVSV-EIVSKEQE
Rad21_O_anatinus/1-935        -----------------------LDEFLKDFENPEVPREEQQQQQQQQQR--DVIDEPIL
Rad21_S_harrisii/1-634        -----------------------LDEFLKDFENPEVPREEQQQQQQQQQH--DVIDEPII
Rad21_Bos_taurus/1-630        -----------------------LDEFLKEFENPEVPREDQQQQHQQR----DVIDEPIL
Rad21_R_norvegicus/1-635      -----------------------LDEFLKEFENPEVPREEQQPQPQQQQAQRDVIDEPII
Rad21_G_gallus/1-633          -----------------------LDEFLKDFENPEVPREEQQQQQQQQQR--DVIDEPIL
Rad21_O_latipes/1-636         -----------------------LDEFLKELENPEVPREEVMTQHR------DVIDQTIM
Rad21_S_salar/1-633           -----------------------LDEFLKDLENPEVPREEALSGR-------DVIDQTIM
Rad21_O_garnettii/1-631       -----------------------LDEFLKEFENPEVPREDQQQQHQQR----DVIDEPIL
Rad21_M_musculus/1-635        -----------------------LDEFLKEFENPEVPREEQQPQQQQPQPQRDVIDEPII
RAD21_Danio/1-643             -----------------------LEDFLKELENPEVPREEVLGHRS------DVIDQTIM
Scc-1_S_cerevisiae/1-566      ----------------------SIEEPELNVSLNLTD---------------DVISNAGT
rad21-homolog_H_sapiens/1-631 -----------------------LDEFLKEFENPEVPREDQQQQHQQR----DVIDEPII
RAD21-homolog_Xenopus/1-629   -----------------------LDEFLKEFENPEVPREELRHQ--------DVIDQPIL

Rad21_S_pombe/1-628           ------------------------------------------------------------
Scc12_A_thaliana/1-810        LEPLIQYGSSDLQSLFCQ--------PIKLKNWATTGTPKDTKIARHKEKSSLDTVRSPG
SCC-1_C_elegans/1-645         GDNFDFPQEVEHQE----------CAPIPIQSGFAGENKENEDAEDWSDPF---------
SCC1_E_dermatitidis/1-612     GITAGISGDDSAQP------------LMSEGGPALEDIV---PGEDEEGIFGGGDDTFDD
Rad21_N_vitripennis/1-779     HPLLGMEMPQIPPNEVSSLLGTTEEHPDDHHESPLPPTDGMPQMENMGYDG-NAPPVSYM
Rad21_Daphnia_pulex/1-757     PQFP-LPSLPDVQEPPE---------TNTSTLPEPVVQHAQ-SFVDATREFSEMENMGYD
rad21_T_castaneum/1-798       PSPMRPQQAPTPLMMSQE---------DAQHVSMPPPSTPAGVMYPQTPQMGYPGTPAPT
SCC1_D_melanogaster/1-715     SISCQNELTFFDNMRSPDLLSLNEMEQFSSINELPLTPRNMNHEMGDDFNQGD-STPAGL
Rad21_O_anatinus/1-935        EEPSRLQESMMEGSR-----------TNLDESVMPPPPPQT-GVKRKAQQVEP-EPALPP
Rad21_S_harrisii/1-634        EEPSHLQESIMEGSR-----------TNLDESVMPPPPPQT-GVKRKAQQVEP-EPVLPP
Rad21_Bos_taurus/1-630        EEPSRLQESMETSR------------TNLDESAMPPPPPQ--GVKRKAGQIDP-EPMIPP
Rad21_R_norvegicus/1-635      EEPSRLQDSVMEASR-----------TNIEESAMPPPPPQ--GVKRKAGQVDP-EPAIPP
Rad21_G_gallus/1-633          EEPSRLQESMMEGSR-----------TNLDESVMPPPPPQT-GVKRKLQQVEP-EPVLPH
Rad21_O_latipes/1-636         EEPSMLSASAMESSR-----------ATLSETVMPPPSTPR-AVKHKNIDKEAALPMTPL
Rad21_S_salar/1-633           EEPSMLQASAMEGSR-----------TTLDESVMPPPSTPH-GLKHKAHDKEAGLPMGAQ
Rad21_O_garnettii/1-631       EEPSRLQESTMETSR-----------TNLDESAMPPPPPQ--GVKRKAGQIDP-EPVIPP
Rad21_M_musculus/1-635        EEPSRLQDSVMEASR-----------TTIEESAMPPPPPQ--GVKRKAGQIDP-EPSIPP
RAD21_Danio/1-643             EEPSMLQASSMEGSR------TALDESMMPPPSRQRGLKRKSLETLEKDAVLPPMGVLEQ
Scc-1_S_cerevisiae/1-566      NDNSFNELTDN-MSD----------FVPIDAGLNEAPFPEEN------------------
rad21-homolog_H_sapiens/1-631 EEPSRLQESVMEASR-----------TNIDESAMPPPPPQ--GVKRKAGQIDP-EPVMPP
RAD21-homolog_Xenopus/1-629   EEASRLQESLMEGSR-----------THLDETIMPPPPPQQ-GVKRDSMQMEP-EP-MPV

Rad21_S_pombe/1-628           --------------------AAIATLPQETVVQPEGEA--------PELGSPMGFPVTAL
Scc12_A_thaliana/1-810        VILSSDQTENTQEIMETPQAAALAGLKVTAGNSNVVSVEMGASSTTSGTAHQTENAAETP
SCC-1_C_elegans/1-645         ----------------------GSSNSSRRGQLEAYGF----------------------
SCC1_E_dermatitidis/1-612     TTMPLV----------------HPADSGPVSLGTKH------------------------
Rad21_N_vitripennis/1-779     GYDDQH----------------PPAHTPGAISERGPATP-----WNHEDYEFPPSVGPQE
Rad21_Daphnia_pulex/1-757     QNMGNLGLDAAE----------PFTNLPPQTPGALSERAP--PTPWHDDYEMAPSVGPLD
rad21_T_castaneum/1-798       LGFPNTPAPPTPLHHMEEMPHLAPDQVHSILQEQESIGGLVPPMTPASDDMLGHGMGAPT
SCC1_D_melanogaster/1-715     DHGHATPQHGNIGE--------MDHDSVIPTKKTAVIL------NESVGTSVLSDNGVSK
Rad21_O_anatinus/1-935        QPLQQLEM--------------PPVELPPEEPP-NICQ-------LIPELELLPEKEKEK
Rad21_S_harrisii/1-634        EQLQQLEM--------------PPVELPPEEPP-NICQ-------LIPELELLPEKEKEK
Rad21_Bos_taurus/1-630        QQAEQMEI--------------PPVELPPEEPP-NICQ-------LIPELELLPEKEKEK
Rad21_R_norvegicus/1-635      QQVEQMEI--------------PPVELPPEEPP-NICQ-------LIPELELLPEKEKEK
Rad21_G_gallus/1-633          PPSQQLEI--------------PPVEMPPEEPQ-NICQ-------LIPELELLPEKEKEK
Rad21_O_latipes/1-636         EQQQVADRSDLSQRLDM-----PQVDLPPEESSVNLTQ-------LVPELDLLGSKGKDK
Rad21_S_salar/1-633           EPQADQSVLSLAQADHSVLSMA-QVDLPPEESL-NLTQ-------LVPELDLL-DKEKKD
Rad21_O_garnettii/1-631       QQVEQMEI--------------PPVELPPEEPP-NICQ-------LIPELELLPEKEKEK
Rad21_M_musculus/1-635        QQVEQMEI--------------PPVELPPEEPPNICQLIPELE--LLPEKEKEKEKEKEE
RAD21_Danio/1-643             TLQPLDQSVLSHQLEM------PQVELPPEDTTNLSR--------LIPELDLLDEKSKDK
Scc-1_S_cerevisiae/1-566      ----------------------IIDAKTRNEQT-TIQT----EKVRPTPGEVASK-----
rad21-homolog_H_sapiens/1-631 QQVEQMEI--------------PPVELPPEEPP-NICQ-------LIPELELLPEKEKEK
RAD21-homolog_Xenopus/1-629   MQEAEPQIEM-PPPPL-----PPPAEFPPEEPP-SISD-------LIPELNLLPEKDKEK

Rad21_S_pombe/1-628           ESADDSLF----------------------------------------------------
Scc12_A_thaliana/1-810        VKPSVIAPETPVRTSEQTVIAPETPVVSEQVEIAPETPVRESMSKRFFKDPGTCYKKSRP
SCC-1_C_elegans/1-645         ------------------------------------------------------------
SCC1_E_dermatitidis/1-612     ------------------------------------------------------------
Rad21_N_vitripennis/1-779     EQQVDE------------------------------------------------------
Rad21_Daphnia_pulex/1-757     EQLADE------------------------------------------------------
rad21_T_castaneum/1-798       TPHHGQLDPNLPLEQLGHHLPQMENMGYDQNQMQMANMGYDEHMPAQTPAGGMSERVHSP
SCC1_D_melanogaster/1-715     RTNNILKGWDNYEIPS--------------------------------------------
Rad21_O_anatinus/1-935        EKEKEEEEEEEEEDAA--------------------------------------------
Rad21_S_harrisii/1-634        EKDKEEEEEEEEEDA---------------------------------------------
Rad21_Bos_taurus/1-630        EKEKEDDEEEEDEDA---------------------------------------------
Rad21_R_norvegicus/1-635      EKEKEEEEEEEDEDA---------------------------------------------
Rad21_G_gallus/1-633          EKEKEEEEEEEEED----------------------------------------------
Rad21_O_latipes/1-636         KDESDEEEEEE-------------------------------------------------
Rad21_S_salar/1-633           KDDSDEEEEE--------------------------------------------------
Rad21_O_garnettii/1-631       EKEKEDDEEEEDEDA---------------------------------------------
Rad21_M_musculus/1-635        EEEEEDEDA---------------------------------------------------
RAD21_Danio/1-643             DKDDSDEEGEEG------------------------------------------------
Scc-1_S_cerevisiae/1-566      ------------------------------------------------------------
rad21-homolog_H_sapiens/1-631 EKEKEDDEEEEDEDA---------------------------------------------
RAD21-homolog_Xenopus/1-629   DEEEEEEEEDA-------------------------------------------------

Rad21_S_pombe/1-628           -----------------------DAPPVMLDEADLLGSERLDSSVSEALPSSQTAKDSLR
Scc12_A_thaliana/1-810        ASPFTSFEEHPSVYYVENRDLDTILMNDEQVNADERQDLQQETWSSRTRNVAKFLEKTFL
SCC-1_C_elegans/1-645         ----------------------------------GNTSTYKEDDGKWAKRAKHILKKVSA
SCC1_E_dermatitidis/1-612     ---------------------------------------AVHVLRERLGDAGGSHPSSPA
Rad21_N_vitripennis/1-779     ----------------------------------TYEQFEERVLNKRAAHMYHAIKNKFD
Rad21_Daphnia_pulex/1-757     ----------------------------------TYEQFEERVLNKRAATMYNLVRAKMQ
rad21_T_castaneum/1-798       WQGDYDFPPS-------------AGPAEEQQQDETDEQFEERVLNKRAYQMFTVVRSKLD
SCC1_D_melanogaster/1-715     --------------------FVGQNHGDEQMENETDEQFEERVLNKRAAHLFIDVRAHFI
Rad21_O_anatinus/1-935        ---------------------------------GGDQDQEERRWNKRTQQMLHGLQR-AL
Rad21_S_harrisii/1-634        --------------------------------TGGDQDQEERRWNKRTQQMLHGLQR-AL
Rad21_Bos_taurus/1-630        --------------------------------SGGDQDQEERRWNKRTQQMLHGLQR-AL
Rad21_R_norvegicus/1-635      --------------------------------SGGDQDQEERRWNKRTQQMLHGLQR-AL
Rad21_G_gallus/1-633          -------------------------------GTGGDQDQEERRWNKRTQQMLHGLQR-AL
Rad21_O_latipes/1-636         -------------------------------GQGGDQAQEEKRWTKRTQQMLHGLQR-VM
Rad21_S_salar/1-633           --------------------------------GDPTQDQEEKRWNKRTQQMLHGLQR-VM
Rad21_O_garnettii/1-631       --------------------------------SGGDQDQEERRWNKRTQQMLHGLQR-AL
Rad21_M_musculus/1-635        --------------------------------SGGDQDQEERRWNKRTQQMLHGLQR-AL
RAD21_Danio/1-643             --------------------------------QGGDQDQEERRWNKRTQQMLHGLQR-VV
Scc-1_S_cerevisiae/1-566      ---------------------------------------AIVQMAKILRKELSEEKE-VI
rad21-homolog_H_sapiens/1-631 --------------------------------SGGDQDQEERRWNKRTQQMLHGLQR-AL
RAD21-homolog_Xenopus/1-629   --------------------------------TGTEQDQEERRWNKRTQQMLHGLQR-VL

Rad21_S_pombe/1-628           -NKWDPYTEGEKVSFQTLSAGCNREEAVQLFFDVLVLATKDVISVKQDVAIQNEITLTAK
Scc12_A_thaliana/1-810        EQRE--REEEEKVSLLQLCRGRTQKESARLFYETLVLKTKGYVEVKQNHPYSDVFLMRVS
SCC-1_C_elegans/1-645         DIETSG----QADFSSVTATAKNRKQAAEQFYSLLTLAKSQAISVDQSEPYGEIVIRPGA
SCC1_E_dermatitidis/1-612     KK------SVLLQELV-PEGRTSKEDATKMFFEVLVLATKDAIKVEQGDKAIGLPLRIRA
Rad21_N_vitripennis/1-779     ER--------DTLTLSEMTHKNSRKQAAQKFYTLLVLKKFQVLEISQEYSYADIHVTKGP
Rad21_Daphnia_pulex/1-757     LS--------DSIPFSDMAFRNNKKQVAQKFYTLLVLKKNQVLELAQAKSYAEILVSQGP
rad21_T_castaneum/1-798       TT--------NQITLTEMCHRNTKKQAAQKFYSLLVLKKFQVLELEQTGPYDEIFVLRGP
SCC1_D_melanogaster/1-715     AK--------DSLELSQLTSGNSRKQAAQKFYSLLVLKKFKVLHIDQSAPYADITITRGP
Rad21_O_anatinus/1-935        AK-----TGAESISLLDLCRNTNRKQAAAKFYSFLVLKKQQAIELTQEEPYSDIIATPGP
Rad21_S_harrisii/1-634        AK-----TGAESISLLDLCRNTNRKQAAAKFYSFLVLKKQQAIELKQEEPYSDIVATPGP
Rad21_Bos_taurus/1-630        AK-----TGAESISLLELCRNTNRKQAAAKFYSFLVLKKQQAIELTQEEPYSDIIATPGP
Rad21_R_norvegicus/1-635      AK-----TGAESISLLELCRNTNRKQAAAKFYSFLVLKKQQAIELTQEEPYSDIIATPGP
Rad21_G_gallus/1-633          AK-----TGAESISLLELCRNTNRKQAAAKFYSFLVLKKQQAIELTQEEPYSDIIATPGP
Rad21_O_latipes/1-636         AK-----TGADSVSLLDLCRNNNRKQAAAKFYSFLVLKKQQAIEVTQSQPYSDIIATAGP
Rad21_S_salar/1-633           AK-----TGAEQVSLLELCRDNNKKQAAAKFYSFLVLKKQQAIELYQTEPYSDIIATAGP
Rad21_O_garnettii/1-631       AK-----TGAESISLLELCRNTNRKQAAAKFYSFLVLKKQQAIELTQEEPYSDIIATPGP
Rad21_M_musculus/1-635        AK-----TGAESISLLELCRNTNRKQAAAKFYSFLVLKKQQAIELTQEEPYSDIIATPGP
RAD21_Danio/1-643             AK-----TGAQSISLLELCRNNNKKQAAAKFYSFLVLKKQQAIDLTQTEPYSDIIAAPGP
Scc-1_S_cerevisiae/1-566      F------TDVLKSQANTEPENITKREASRGFFDILSLATEGCIGLSQTEAFGNIKIDAKP
rad21-homolog_H_sapiens/1-631 AK-----TGAESISLLELCRNTNRKQAAAKFYSFLVLKKQQAIELTQEEPYSDIIATPGP
RAD21-homolog_Xenopus/1-629   AK-----TGAESISLLDLCRNTNRKQAAAKFYSFLVLKKQQAIELTQEEPYSDIIATPGP

Rad21_S_pombe/1-628           RGMLLSSL----------------------------------------------------
Scc12_A_thaliana/1-810        RPQKAC------------------------------------------------------
SCC-1_C_elegans/1-645         NFKEACPLSSPKPMGLGNTMENSTMRTPMRPV----------------------------
SCC1_E_dermatitidis/1-612     KRGLWGSWAETSPGEDPTAMPASQQVAVES------------------------------
Rad21_N_vitripennis/1-779     KFENPAL-----------------------------------------------------
Rad21_Daphnia_pulex/1-757     KFESPSL-----------------------------------------------------
rad21_T_castaneum/1-798       KFDNPVL-----------------------------------------------------
SCC1_D_melanogaster/1-715     TFENPKI-----------------------------------------------------
Rad21_O_anatinus/1-935        RFHIMGAAGHIGASVNFTRACYVLPPGVGHTRPLQKFKSYRLYKGNLLGRHVPTKIPVSP
Rad21_S_harrisii/1-634        RFHII-------------------------------------------------------
Rad21_Bos_taurus/1-630        RFHII-------------------------------------------------------
Rad21_R_norvegicus/1-635      RFHII-------------------------------------------------------
Rad21_G_gallus/1-633          RFHII-------------------------------------------------------
Rad21_O_latipes/1-636         RFNLI-------------------------------------------------------
Rad21_S_salar/1-633           RFHLV-------------------------------------------------------
Rad21_O_garnettii/1-631       RFHII-------------------------------------------------------
Rad21_M_musculus/1-635        RFHII-------------------------------------------------------
RAD21_Danio/1-643             RFHIV-------------------------------------------------------
Scc-1_S_cerevisiae/1-566      ALFERFINA---------------------------------------------------
rad21-homolog_H_sapiens/1-631 RFHII-------------------------------------------------------
RAD21-homolog_Xenopus/1-629   RFHIV-------------------------------------------------------

Rad21_S_pombe/1-628           ------------------------------------------------------------
Scc12_A_thaliana/1-810        ------------------------------------------------------------
SCC-1_C_elegans/1-645         ------------------------------------------------------------
SCC1_E_dermatitidis/1-612     ------------------------------------------------------------
Rad21_N_vitripennis/1-779     ------------------------------------------------------------
Rad21_Daphnia_pulex/1-757     ------------------------------------------------------------
rad21_T_castaneum/1-798       ------------------------------------------------------------
SCC1_D_melanogaster/1-715     ------------------------------------------------------------
Rad21_O_anatinus/1-935        DEIRGRFNRSARTCAIPGHVTSRSVEKSAVLLRHPPRRASSCSAVTGLRRFGRMVQIRKA
Rad21_S_harrisii/1-634        ------------------------------------------------------------
Rad21_Bos_taurus/1-630        ------------------------------------------------------------
Rad21_R_norvegicus/1-635      ------------------------------------------------------------
Rad21_G_gallus/1-633          ------------------------------------------------------------
Rad21_O_latipes/1-636         ------------------------------------------------------------
Rad21_S_salar/1-633           ------------------------------------------------------------
Rad21_O_garnettii/1-631       ------------------------------------------------------------
Rad21_M_musculus/1-635        ------------------------------------------------------------
RAD21_Danio/1-643             ------------------------------------------------------------
Scc-1_S_cerevisiae/1-566      ------------------------------------------------------------
rad21-homolog_H_sapiens/1-631 ------------------------------------------------------------
RAD21-homolog_Xenopus/1-629   ------------------------------------------------------------

Rad21_S_pombe/1-628           ------------------------------------------------------------
Scc12_A_thaliana/1-810        ------------------------------------------------------------
SCC-1_C_elegans/1-645         ------------------------------------------------------------
SCC1_E_dermatitidis/1-612     ------------------------------------------------------------
Rad21_N_vitripennis/1-779     ------------------------------------------------------------
Rad21_Daphnia_pulex/1-757     ------------------------------------------------------------
rad21_T_castaneum/1-798       ------------------------------------------------------------
SCC1_D_melanogaster/1-715     ------------------------------------------------------------
Rad21_O_anatinus/1-935        SVYASRWDFGMSGAPGKSVERPGGVDSAEGGPRARHAYRYRPRTRLSDSPGSSGGGKIIG
Rad21_S_harrisii/1-634        ------------------------------------------------------------
Rad21_Bos_taurus/1-630        ------------------------------------------------------------
Rad21_R_norvegicus/1-635      ------------------------------------------------------------
Rad21_G_gallus/1-633          ------------------------------------------------------------
Rad21_O_latipes/1-636         ------------------------------------------------------------
Rad21_S_salar/1-633           ------------------------------------------------------------
Rad21_O_garnettii/1-631       ------------------------------------------------------------
Rad21_M_musculus/1-635        ------------------------------------------------------------
RAD21_Danio/1-643             ------------------------------------------------------------
Scc-1_S_cerevisiae/1-566      ------------------------------------------------------------
rad21-homolog_H_sapiens/1-631 ------------------------------------------------------------
RAD21-homolog_Xenopus/1-629   ------------------------------------------------------------

Rad21_S_pombe/1-628           ------------------------------------------------------------
Scc12_A_thaliana/1-810        ------------------------------------------------------------
SCC-1_C_elegans/1-645         ------------------------------------------------------------
SCC1_E_dermatitidis/1-612     ------------------------------------------------------------
Rad21_N_vitripennis/1-779     ------------------------------------------------------------
Rad21_Daphnia_pulex/1-757     ------------------------------------------------------------
rad21_T_castaneum/1-798       ------------------------------------------------------------
SCC1_D_melanogaster/1-715     ------------------------------------------------------------
Rad21_O_anatinus/1-935        AKSSGLTFGTFAGDSLRRLGLKSVPDNVRSRADVLKVCETTESPCHDRISREVIGVRVAG
Rad21_S_harrisii/1-634        ------------------------------------------------------------
Rad21_Bos_taurus/1-630        ------------------------------------------------------------
Rad21_R_norvegicus/1-635      ------------------------------------------------------------
Rad21_G_gallus/1-633          ------------------------------------------------------------
Rad21_O_latipes/1-636         ------------------------------------------------------------
Rad21_S_salar/1-633           ------------------------------------------------------------
Rad21_O_garnettii/1-631       ------------------------------------------------------------
Rad21_M_musculus/1-635        ------------------------------------------------------------
RAD21_Danio/1-643             ------------------------------------------------------------
Scc-1_S_cerevisiae/1-566      ------------------------------------------------------------
rad21-homolog_H_sapiens/1-631 ------------------------------------------------------------
RAD21-homolog_Xenopus/1-629   ------------------------------------------------------------

Rad21_S_pombe/1-628           ------------------------------------------------------------
Scc12_A_thaliana/1-810        ------------------------------------------------------------
SCC-1_C_elegans/1-645         ------------------------------------------------------------
SCC1_E_dermatitidis/1-612     ------------------------------------------------------------
Rad21_N_vitripennis/1-779     ------------------------------------------------------------
Rad21_Daphnia_pulex/1-757     ------------------------------------------------------------
rad21_T_castaneum/1-798       ------------------------------------------------------------
SCC1_D_melanogaster/1-715     ------------------------------------------------------------
Rad21_O_anatinus/1-935        KGRSGRLTDCRNLDFSPVPFPETALSEVSSDHRLYRSNRRYAFLILLDLSATSDLVDCYS
Rad21_S_harrisii/1-634        ------------------------------------------------------------
Rad21_Bos_taurus/1-630        ------------------------------------------------------------
Rad21_R_norvegicus/1-635      ------------------------------------------------------------
Rad21_G_gallus/1-633          ------------------------------------------------------------
Rad21_O_latipes/1-636         ------------------------------------------------------------
Rad21_S_salar/1-633           ------------------------------------------------------------
Rad21_O_garnettii/1-631       ------------------------------------------------------------
Rad21_M_musculus/1-635        ------------------------------------------------------------
RAD21_Danio/1-643             ------------------------------------------------------------
Scc-1_S_cerevisiae/1-566      ------------------------------------------------------------
rad21-homolog_H_sapiens/1-631 ------------------------------------------------------------
RAD21-homolog_Xenopus/1-629   ------------------------------------------------------------

Rad21_S_pombe/1-628           ------
Scc12_A_thaliana/1-810        ------
SCC-1_C_elegans/1-645         ------
SCC1_E_dermatitidis/1-612     ------
Rad21_N_vitripennis/1-779     ------
Rad21_Daphnia_pulex/1-757     ------
rad21_T_castaneum/1-798       ------
SCC1_D_melanogaster/1-715     ------
Rad21_O_anatinus/1-935        LLTLSG
Rad21_S_harrisii/1-634        ------
Rad21_Bos_taurus/1-630        ------
Rad21_R_norvegicus/1-635      ------
Rad21_G_gallus/1-633          ------
Rad21_O_latipes/1-636         ------
Rad21_S_salar/1-633           ------
Rad21_O_garnettii/1-631       ------
Rad21_M_musculus/1-635        ------
RAD21_Danio/1-643             ------
Scc-1_S_cerevisiae/1-566      ------
rad21-homolog_H_sapiens/1-631 ------
RAD21-homolog_Xenopus/1-629   ------
