# Supplementary material for: Structural Insights into Separase Architecture and Substrate Recognition through Computational Modelling of Caspase-Like and Death Domains
Source: PLoS Comput Biol. 2015 Oct 29;11(10):e1004548. doi: 10.1371/journal.pcbi.1004548 (PMC4626109; doi:10.1371/journal.pcbi.1004548)
Supplement: S3 File — Aligned sequences of separases from different species and sequences of known death domains (PDB code indicated). Predictions of secondary structure elements are indicated. (TXT) [file pcbi.1004548.s003.txt]

CLUSTAL

Homo_sapiens/1748-1889               ----------------HLRSVLNEFDAIQKAQKENSS-----------------------
Mus_musculus/1744-1885               ----------------PLSAVLKEFDAIQKDQKENSS-----------------------
Caenorhabditis_elegans/755-902       -----------VELMDKFTFLLDEDEMIAKYPG---------------------------
SEP-2_Celegans/779-925               -------------VMDKFTYLLEEDRQIVSNHEK--------------------------
Drosophila_melanogaster/199-360      ---------------ENTANLFREYSTLVERFRRVVTVDPLNMKG---------------
Drosophila_virilis/198-366           ----------------AMASLFKAYGTLVERFRRVVTVDPLTVKA---------------
Drosophila_willistoni/200-360        ---------------ERLVEVFQEYSTLVERFRRVVNVDPILAKN---------------
Shizosaccharomyces_pombe/1421-1594   ----------FTKAQTELFRIISKSNQMAQNGKHYT------------------------
Saccharomyces_cerevisiae/1215-1391   -----------PEATKKLLSIINESNQTTSVEVTNKI-----------------------
Exophalia_dermatidis/1630-1807       ---------------AELQDIIAQANSSSHDPRG--------------------------
Encephalitozoon_hellem/504-566       -------------------GFKDAKARINRILAKSRSILRE-------------------
Encephalitozoon_intestinalis/506-568 -------------------GFGDTKVKMNEILAKSRNVLKG-------------------
Encephalitozoon_romaleae/506-568     -------------------GFRDVKARISRILIESRNILKE-------------------
Giardia_lamblia/1132-1317            ---------WLGTLAHLHGNILRALFFSHAAALSTLETSKSTES----------------
Giardia_intestinalis/190-375         ---------WLGTLAHLHGNILRALFFSHAAALSTLETSKPTES----------------
Trypanosoma_brucei/642-878           ---------TRWEKVLRIEYLLLQLVEEMKIIERRNRDHLRSTDQGESPLCED-----LP
Trypanosoma_cruzi/622-853            --------TVWEKVLPVGRTLLEMVARMREIEAQNRRHLEATLYNKEVSLLG------KE
Leishmania_major/760-957             -----------------TGRFLDSQGQRELTASTSSACQRAGDGAAAPTETD--------
Perkinsus_marinus/1-104              ------------------MADVRQAVE---------------------------------
Cryptosporidium_muris/2336-2494      ----------------TLESLLEEYEQIQKENLASIVTNEPIDNNQLSKECLPNYSHK--
Esp1_Cry_hominis/165-313             -----------------TNELLEEFDNIQRMNTESIIKIDINTN----------------
Cryptosporidium_parvum/2049-2197     -----------------ANELLEEFDNIQRMNTESIIKIDVNTN----------------
Arabidopsis_thaliana/1696-1873       --------TVVDEVAPAFKSILEESHSSSST-----------------------------
Medicago_truncatula/277-451          --------TMVDDIAPAFKTILKENYSSSTSLFETT------------------------
Ricinus_communis/1687-1862           ---------TVIDEVSPAFKLILEENYLSSSIFPLEDT----------------------
Ostreococcus_tauri/980-1104          ------------------PALRDVFTKFADTLARQH------------------------
Chlamydomonas_reinhardtii/1723-1889  -----------------LQRLLEDSGDSMR------------------------------
Volvox_carteri/1510-1674             -----------------LHQLLEESGDSMH------------------------------
Phaeodactylum_tricornutum/1669-1780  ----------------PFDRIMQRNQDQLDGGSPGSKEFDL-------------------
4EWI:A/1-113                         --------GSMAASFFSDFGLMWYLEEL--------------------------------
2KM6/1-100                           ---------GHMTSPQLEWTLQTLLEQLNE------------------------------
3KAT_NLRP-1/9-107                    SHSPLDAPQLLHFVDQYREQLIARVT----------------------------------
2L9M_cIAP-1/7-132                    AEDEKREEEKEKQAEEMASDDLSLIRKNRMALFQQLT-----------------------
1A1W/1-85                            -------------MDPFLVLLHSVSSSL--------------------------------
1YGO/1-110                           GSHMSHLDNTMAIRLLPLPVRAQLCAHLDALDV---------------------------
1CWW_Apaf-1/1-102                    --------GPLGSMDAKARNCLLQHREALEKDIK--------------------------
2LWD_RIG-1/1-100                     -----GSHMKKIEKLEEYRLLLKRLQPEFKTRII--------------------------
CARD_Casp8/1-94                      ----------------VDAAFVKENHRQLQARMGDLK-----------------------
3CRD_RAIDD/1-100                     -------------MEARDKQVLRSLRLELGAEVL--------------------------
Ced3_CARD/1-91                       -------------MRQDRRSLLERNIMMFSSHLK--------------------------
E10_equid_herpes_virus/1-91          -------------IWDVERLCLEELRVLLVSHLK--------------------------
3YGS_CARD_casp9/1-97                 ------------SMDEADRRLLRRCRLRLVEELQVDQ-----------------------

Homo_sapiens/1748-1889               --------------------------CTDKREWWTGRLALDHRME-VLIASLEKSVL-GC
Mus_musculus/1744-1885               --------------------------CTEKRVWWTGRLALDQRME-ALITALEEQVL-GC
Caenorhabditis_elegans/755-902       --------------------------DITPEEFWKRRKIVDGRMM-TFVDEVQKHFL-GV
SEP-2_Celegans/779-925               ---------------------------YKFEECWDRRKIVDCQMK-KCVENTQKHFL-GA
Drosophila_melanogaster/199-360      --------------------------KEAKQKYWEELNGFDTFQQ-KLLADFRD-IISP-
Drosophila_virilis/198-366           --------------------------QEAKAKYWKEVNAFEEFLK-KLIADLGS-VFSP-
Drosophila_willistoni/200-360        --------------------------KETKRKYWVDLHEFGKVLE-KLIADLREIILP--
Shizosaccharomyces_pombe/1421-1594   -------------------------RREDKETWWKERRHLDQCLQ-QLLENIEISWL-GG
Saccharomyces_cerevisiae/1215-1391   ------------------------KTREERKSWWTTRYDLDKRMQ-QLLNNIENSWFNGV
Exophalia_dermatidis/1630-1807       ----------------------CSADKSLRKAWYNERKALDQQLA-TLLDNMENVWF-GG
Encephalitozoon_hellem/504-566       ----------------------NVSNNVDKAMWWMKRMELDAELGEILHETSTK-----F
Encephalitozoon_intestinalis/506-568 ----------------------NVTSDLDKARWWMERMELDTQLGEILRSVGDK-----F
Encephalitozoon_romaleae/506-568     ----------------------NVHNDVDKARWWMQRIELDTKLGEVLHSVSTK-----F
Giardia_lamblia/1132-1317            ----------------------------DKAQWAKTLVTADTEMQ-KCATQLLPAFI-GA
Giardia_intestinalis/190-375         ----------------------------DKAQWAKTLIIANAEMQ-KCATQLLPAFI-GA
Trypanosoma_brucei/642-878           VSSLRSDISVGPVCCSVG---GAQDARKAREEWWNERRALDRSIG-AVVQSMQSPEGFGC
Trypanosoma_cruzi/622-853            KMEAPSDATEAFSNSEVE-----RQSRKARAEWWEQRQAFDSAIR-KVVEKLQSDECFGC
Leishmania_major/760-957             ----------------------AQRQRRRKEAWWCERFELDDRIG-RVAASMQDAL--GA
Perkinsus_marinus/1-104              -------------------------SKQDGSKFWRNRENFEGRAQ-KALERLKKDLL-GD
Cryptosporidium_muris/2336-2494      ---------------------------LYVNKWWLKRKNIQDQLK-IWLVKFEALIF-NK
Esp1_Cry_hominis/165-313             -------------------------SSEQTRKWWNRRIYIESRLN-SWLNKFSNQILKG-
Cryptosporidium_parvum/2049-2197     -------------------------SSEQTRKWWNRRIYIESRLN-SWLNKFSNQILKG-
Arabidopsis_thaliana/1696-1873       ---------------------TEEDTIESRGLWWKKRKKLNHRLG-IFLRNLEASWL-GP
Medicago_truncatula/277-451          --------------------------EQNMRLWWDWRINVDRRLA-KFLRNLEDLWF-GS
Ricinus_communis/1687-1862           --------------------------KENRTLWWMRRKKLDFQLG-KLLRKMEDLWL-GP
Ostreococcus_tauri/980-1104          ------------------DTPEESCSRESKLIWWETRILLDARLH-ESLDQMNANIL-GP
Chlamydomonas_reinhardtii/1723-1889  ------------------TDQAAASSQNQKAQWWKARTALDASVS-KLLQQLDSDCL-GA
Volvox_carteri/1510-1674             ------------------MDQDAASSQSHKVKWWKTRVSLDEGVR-GLLQELDEQCL-GP
Phaeodactylum_tricornutum/1669-1780  ------------------------TEKERKKGWWKDREELDTDLL-HLLQSVDRKTF---
4EWI:A/1-113                         --------------------------------KKEEFRKFKEHLKQMTLQLE--------
2KM6/1-100                           ----------------------------------DELKSFKSLLWAFPLED---------
3KAT_NLRP-1/9-107                    ----------------------------------SVEVVLDKLHGQVL------------
2L9M_cIAP-1/7-132                    ----------------------------------CVLPILDNLLKANVI-----------
1A1W/1-85                            --------------------------------SSSELTELKYLCLGRVGK----------
1YGO/1-110                           ------------------------------------WQQLATAVKL--------------
1CWW_Apaf-1/1-102                    -----------------------------------TSYIMDHMISDGFL-----------
2LWD_RIG-1/1-100                     -----------------------------------PTDIISDLSECL-------------
CARD_Casp8/1-94                      -------------------------------------GVLDDLQDNEVL-----------
3CRD_RAIDD/1-100                     ----------------------------------VEGLVLQYLYQEGIL-----------
Ced3_CARD/1-91                       -----------------------------------VDEILEVLIAKQVL-----------
E10_equid_herpes_virus/1-91          -----------------------------------SHKHLDHLRAKKIL-----------
3YGS_CARD_casp9/1-97                 --------------------------------------LWDVLLSRELFR----------

Homo_sapiens/1748-1889               WKGLLLPSSEEPG----PAQEASRLQELLQDCGWKYPD-------------RTLLKIMLS
Mus_musculus/1744-1885               WRGLLLPCSADPS----LAQEASKLQELLRECGWEYPD-------------STLLKVILS
Caenorhabditis_elegans/755-902       AASLLMPSGQLGP---KAAELAIKIHKLSKGGLLL-------------GEAKEMVYQSKL
SEP-2_Celegans/779-925               AASLLLPSGRLGP---NATALAIKMYNMAKGGLLP-------------GEAKELVYQSKF
Drosophila_melanogaster/199-360      YSFLFFGKRYDC-----TVVQKQIKATYTRVDDFCLLNQWGT-------HQRVLLSQAAS
Drosophila_virilis/198-366           YSYVFLGKRYPS-----AAVQQQTKAVYGRVDEFCVQHSWSN-------HQRVLLSQAAL
Drosophila_willistoni/200-360        YAFLFLGKRYAT-----KSVTKLSQQIFREVDEFCEQHKWNQ-------HQRIILSQAAY
Shizosaccharomyces_pombe/1421-1594   FKGIFNPHKID------TSLFAKFSSQFQNIIAKNFNMDKKTPVPTLS---PEILELFIT
Saccharomyces_cerevisiae/1215-1391   QGFFSPEVVDNSLFE---KFKDKFYEILHQNLPSRKLYGNPAMFIKVED---WVIELFLK
Exophalia_dermatidis/1630-1807       FRGLLSAPEIDDNAL--LRFGQSFSKMLNRHLPSRRKASKSVDTKIEL--HSHVLELFVT
Encephalitozoon_hellem/504-566       AG-LLARK----------------------------------------------------
Encephalitozoon_intestinalis/506-568 DR-LSIGK----------------------------------------------------
Encephalitozoon_romaleae/506-568     DG-LFTRK----------------------------------------------------
Giardia_lamblia/1132-1317            WRG-LLDPKYNL-----DSCTHLLRETLRGAPVREYECIQP-----DILELYRLLMEVVS
Giardia_intestinalis/190-375         WKG-LLDPKYNL-----DICTHLLRDTLRGESVCEYECIQS-----DILEIYRLLMEVMS
Trypanosoma_brucei/642-878           WRAALCGELPD---SCQVAVWDATKELLSGLGLPAQHEGDV-------SLVLAALPFVGD
Trypanosoma_cruzi/622-853            WRVAMCGDLPP---SCLLELKRVAAQLIHDIGAPAHHMLDV-------TLILAGLPFLGT
Leishmania_major/760-957             AHMLLLGYPSTSLG---GQLQTLAARFACECVRLRGASHCP---------PMDALQHVTL
Perkinsus_marinus/1-104              WSALLLLGGGPCVSP---GVYLESHDNLPDDLASRKRIQ--------------SLRAVV-
Cryptosporidium_muris/2336-2494      WNFLLHGWPKY-------FNYENLIDTINNQYII---------------SQKELLFINSK
Esp1_Cry_hominis/165-313             WTSKLFYGWRKE------LNSEKNIKQVAEFIKTYLIDID-----------QSLIGIIIF
Cryptosporidium_parvum/2049-2197     WTSKLFYGWRKE------LNSEKNIKQVAEFIKTYLIDID-----------QSLIGIIIF
Arabidopsis_thaliana/1696-1873       WRCLLLGEWSNYK-----LPDSAQKKLVNDLKSKCKMEVN-----------EMLLKVILG
Medicago_truncatula/277-451          WKFLLLGEWSNCN-----FFDSVLKNLVNDLRSKCKLNVN-----------EGLLKIILG
Ricinus_communis/1687-1862           WRCVLLGELSDSK-----HLDSVQKKLMRNLKSKCKVDVN-----------ESFLKVILG
Ostreococcus_tauri/980-1104          WRVLLLG----------RASDQ-VRGLIEDTTRAVVVRLK-------AIALRDNLQLASS
Chlamydomonas_reinhardtii/1723-1889  WRCLLLPLPASH----RGVLAGAAAAFVGEHVTGGGAAP-------AAGIATAVAQELLT
Volvox_carteri/1510-1674             WRCLLLSVPNAH----LEVWRAAADAFIAEHFPSVHSSGEGHCGS-----PAAVLRELVI
Phaeodactylum_tricornutum/1669-1780  -------------------GSDFIQSFF-------------------TNNRGNTSSYVG-
4EWI:A/1-113                         ---------------LKQIPWTEVKKAS----------------------REELANLLIK
2KM6/1-100                           --------------VLQKTPWSEVEEAD----------------------GKKLAEILVN
3KAT_NLRP-1/9-107                    -------------------SQEQYERVLAENT-----------------RPSQMRKLFSL
2L9M_cIAP-1/7-132                    --------------------NKQEHDIIKQKT-------------QIPLQARELIDTILV
1A1W/1-85                            ---------------------RKLERVQSG-----------------LDLFSMLLEQNDL
1YGO/1-110                           -------------------YPDQVEQISSQKQRGR-------------SASNEFLNIWGG
1CWW_Apaf-1/1-102                    -------------------TISEEEKVRNEP--------------TQQQRAAMLIKMILK
2LWD_RIG-1/1-100                     ----------------INQECEEILQICSTK------------------GMMAGAEKLVE
CARD_Casp8/1-94                      --------------------TENEKELVEQEKTRQ-------------SKNEALLSMVEK
3CRD_RAIDD/1-100                     -------------------TENHIQEINAQTTGL--------------RKTMLLLDILPS
Ced3_CARD/1-91                       ----------------NSDNGDMINSCGTVRE-----------------KRREIVKAVQR
E10_equid_herpes_virus/1-91          -------------------SREDAEEVSSRATSR---------------SRAGLLVDMCQ
3YGS_CARD_casp9/1-97                 --------------------PHMIEDIQRAGSGS------------RRDQARQLIIDLET

Homo_sapiens/1748-1889               GAGAL-----------------------------TPQDIQALAYGLCPTQP---------
Mus_musculus/1744-1885               GARIL-----------------------------TSQDVQALACGLCPAQP---------
Caenorhabditis_elegans/755-902       M---------------------------------DAKSWEALILRFCEMRT---------
SEP-2_Celegans/779-925               IH---------------------------------PKTWKSLVLRYCEMRG---------
Drosophila_melanogaster/199-360      HANRLE-----------------------------IADLKLICYELSSNENEI-------
Drosophila_virilis/198-366           HANRL-----------------------------PRDQMKQLSYELSGNSQNNNNN----
Drosophila_willistoni/200-360        HANHIK-----------------------------KADIAVLSWKLASD-----------
Shizosaccharomyces_pombe/1421-1594   LGKPGYEG------------------------------YEQLLEDLIYFILDIFQFRGLH
Saccharomyces_cerevisiae/1215-1391   LNPQEIDFLSKMEDLI----------------------YFVLDILLFHGEENAY------
Exophalia_dermatidis/1630-1807       LGHPREAELE-----------------------------DAIVDLLYFVIDILQFNGERN
Encephalitozoon_hellem/504-566       ------------------------------------------------------------
Encephalitozoon_intestinalis/506-568 ------------------------------------------------------------
Encephalitozoon_romaleae/506-568     ------------------------------------------------------------
Giardia_lamblia/1132-1317            LAIEPMKDLSSVSANTGKDS------------------VFSLTILGLMGIPRGGASDLD-
Giardia_intestinalis/190-375         LAIEPLKSLSSVTASVGKES------------------AFSLTILGLMGISRGGNSDLE-
Trypanosoma_brucei/642-878           RHPEDGDLLFNPSHVGPTNP-----------CGCCDETLRRLSTALEQELITHLDAKLVN
Trypanosoma_cruzi/622-853            RFCAGGKLLFSPSHGSAEGK-----------CASCDEVLCNLSGALEIELLKNGIAAPST
Leishmania_major/760-957             QVLAAAPYLWKDETPPRGQTTCWYGPRNARSCACCMQTVKRAHRMLLEAVTALGQLVAAA
Perkinsus_marinus/1-104              ----------------------------------------ELDAANERS-----------
Cryptosporidium_muris/2336-2494      SSEVRKSNRR------------------------NAKNTSNILNTTDLTIYNTN------
Esp1_Cry_hominis/165-313             SLTNNI---------------------------------PQILNLLKSDNILNFNLKDIC
Cryptosporidium_parvum/2049-2197     SLTNNI---------------------------------PQILNLLESDNILNFNLKDIC
Arabidopsis_thaliana/1696-1873       GGTDNFKGEACV-------------------------AQLSLRNGCYVGRGGYLYEEDSC
Medicago_truncatula/277-451          GSKYVCEGKSLL-------------------------PQLCSKKDCYIAKGGYCDGAKSG
Ricinus_communis/1687-1862           GGKSVLDAEACI------------------------YDILFLKKGCFIGKVIYSDEETCK
Ostreococcus_tauri/980-1104          AYE------------------------------------LTFLMLSGAHSL---------
Chlamydomonas_reinhardtii/1723-1889  VAMAN-MGQLGSNEV------------------------GTVLRTVCGGISGGTSCN---
Volvox_carteri/1510-1674             IALSSMRHMK-------------------------GGDLAALLGIICNQLGLHGGQSL--
Phaeodactylum_tricornutum/1669-1780  ----------------------------------------SLASRFDAVSDDKDQIS---
4EWI:A/1-113                         H-------------------------------YEEQQAWNITLRIFQKMD----------
2KM6/1-100                           -------------------------------TSSENWIRNATVNILEEMNLTE-------
3KAT_NLRP-1/9-107                    SQSWDR------------------------------KCKDGLYQALKETHPH--------
2L9M_cIAP-1/7-132                    K---------------------------------GNAAANIFKNCLKEI-----------
1A1W/1-85                            EPGHT----------------------------------ELLRELLASLRRH--------
1YGO/1-110                           QYNH--------------------------------TVQTLFA-LFKKLK----------
1CWW_Apaf-1/1-102                    K---------------------------------DNDSYVSFYNALLHEG----------
2LWD_RIG-1/1-100                     CLLRSDK----------------------------ENWPKTLKLALEKERN---------
CARD_Casp8/1-94                      K---------------------------------GDLALDVLFRSISERD----------
3CRD_RAIDD/1-100                     RGPK---------------------------------AFDTFLDSLQEF-----------
Ced3_CARD/1-91                       RGDV---------------------------------AFDAFYDALRST-----------
E10_equid_herpes_virus/1-91          DHPR---------------------------------GFQCLKESCKN------------
3YGS_CARD_casp9/1-97                 RGSQ----------------------------------ALPLFISCLEDTGQ--------

Homo_sapiens/1748-1889               -----------------ERAQELLNEAVGRLQGLTVPSNS----------
Mus_musculus/1744-1885               -----------------DRAQVLLSEAVGQVQSQEAPRSQ----------
Caenorhabditis_elegans/755-902       ---------------TDEKFKSFLPLMHRNSVEVMNQDDSIVTEKK----
SEP-2_Celegans/779-925               -------------IDNKSKSQLLLLRKDGFNAMKQDQTIPASSKI-----
Drosophila_melanogaster/199-360      -----------------QSAYELLKGLASDWAEVEERQPLASRRF-----
Drosophila_virilis/198-366           ------------NETEALLVYELLKSCASDWQQLEQREPLAAKRF-----
Drosophila_willistoni/200-360        ------------NEEAMQLVEDLLNKWSQNWEELKELSSHKRF-------
Shizosaccharomyces_pombe/1421-1594   FAYDEI------------DTDQLSMDLQDALNAYFNNYVSEENRS-----
Saccharomyces_cerevisiae/1215-1391   --------------DEIDF-SMLHVQLEEQIKKYRATMTTNSIF------
Exophalia_dermatidis/1630-1807       AY------------DEIDFDAMLVEVLDALHSYHEEHSRRAQENPNS---
Encephalitozoon_hellem/504-566       --------------------------------------------------
Encephalitozoon_intestinalis/506-568 --------------------------------------------------
Encephalitozoon_romaleae/506-568     --------------------------------------------------
Giardia_lamblia/1132-1317            ---------------LIIVSLTLIVGLLSDLSTFAIPSASLASSH-----
Giardia_intestinalis/190-375         ---------------LIIVSLTLIVGILSDLSTFALPSANLACSY-----
Trypanosoma_brucei/642-878           EP--------------TACRKACLHVLTAMHAVISEKKCNQPVDHGGEP-
Trypanosoma_cruzi/622-853            -----------------GLLSVLRGACLCALATMCKTISVACESELGHLD
Leishmania_major/760-957             TAAATESSL----------SCALASEPAN---------------------
Perkinsus_marinus/1-104              ---------------------PVSAVGPRVS-------------------
Cryptosporidium_muris/2336-2494      -----------------DEEKALIEISILILLTK----------------
Esp1_Cry_hominis/165-313             -----------------VKFKKIKFQSIKNKVENF---------------
Cryptosporidium_parvum/2049-2197     -----------------VKFKKIKFQSIKNKVENF---------------
Arabidopsis_thaliana/1696-1873       KTPTAASNISESRHE---LALKLIHDAASKLGQQDGHENRE---------
Medicago_truncatula/277-451          IFSNVANKLMSSE-----VAFELLNEALNVLEVDDSMNRE----------
Ricinus_communis/1687-1862           ILTKEFGVQKLPN-----LAIQLIHEAVNELEVDIVTRE-----------
Ostreococcus_tauri/980-1104          ------------------SDGELHTAFA----------------------
Chlamydomonas_reinhardtii/1723-1889  -----------------TDVAALAAELAAAQAAACMALLHLPQPAAGPTA
Volvox_carteri/1510-1674             -------------------TTGLVMEFAAAEAAARVQLLKLPPDEQ----
Phaeodactylum_tricornutum/1669-1780  --------------------AEAKKGVPFGMSTLNE--------------
4EWI:A/1-113                         -------------------RKDLCMKVMRERTGYTKTYQAHAKQKFSRLE
2KM6/1-100                           ----------------------LCKMAKAEMMEDGQLE------------
3KAT_NLRP-1/9-107                    ------------------LIMELWEKGSKKG-------------------
2L9M_cIAP-1/7-132                    -------------------DSTLYKNLFVDKNMKYIPTEDVSGLSLEEQL
1A1W/1-85                            ---------------------DLLRRVDDFELE-----------------
1YGO/1-110                           -------------------LHNAMRLIKDYVSEDLHKYIPR---------
1CWW_Apaf-1/1-102                    -------------------YKDLAALLHDGIPVVSSS-------------
2LWD_RIG-1/1-100                     ------------------KFSELWIVEK----------------------
CARD_Casp8/1-94                      --------------------PYLVSYLRQQNLAAALE-------------
3CRD_RAIDD/1-100                     --------------------PWVREKLKKAREEAMTDLPAG---------
Ced3_CARD/1-91                       ------------------GHEGLAEVLEP---------------------
E10_equid_herpes_virus/1-91          ----------------EVGQEHLVDLLER---------------------
3YGS_CARD_casp9/1-97                 --------------------DMLASFLRTNRQAG----------------
